# Supplementary material for: Sacrum morphology supports taxonomic heterogeneity of “Australopithecus africanus” at Sterkfontein Member 4
Source: Commun Biol. 2021 Mar 17;4:347. doi: 10.1038/s42003-021-01850-7 (PMC7969745; doi:10.1038/s42003-021-01850-7)
Supplement: Supplementary file 5 — Supplementary Data 1 [file 42003_2021_1850_MOESM5_ESM.txt]

[individuals]
172
[landmarks]
113
[dimensions]
3
[names]
HS_IND7545
HS_AIG16
HS_AIG23
HS_AIG26
HS_APP04
HS_BIR258
HS_CSO21
HS_CSO155
HS_CSO451
HS_CSO484
HS_CSO611
HS_CSO627
HS_ECH10
HS_G12
HS_IND7542
HS_IND7546
HS_IND7548
HS_IND7550
HS_IND7577
HS_LAU12
HS_LAU13
HS_LAU33
HS_LAU47
HS_MOI02
HS_MOI11
HS_NT2563
HS_PAL24
HS_PAL26
HS_PAL43
HS_PAL45
HS_PAL57
HS_PAL98
HS_PAL103
HS_PAL185
HS_PAL224
HS_PAL227
HS_PAL228
HS_PAL229
HS_PAL230
HS_PAL253
HS_PYG4
HS_PYG5
HS_SAN8
HS_SAN12
HS_SAN61
HS_SAN68
HS_SAN74
HS_SAN75
HS_SAN109
HS_TDF3116
HS_TDF3122
HS_TDF3124
HS_TDF3128
HS_TDF3143
HS_SM301623
HS_WB2554
HS_WB2557
HS_WB2558
HS_WB2559
HS_WB2561
HS_WB2564
HS_WB2567
HS_WB2572
JUV_030798
JUV_050698
JUV_120300
JUV_160199
JUV_180599
JUV_010798
JUV_040100
JUV_060895
JUV_110298
JUV_160898
JUV_SAN128
GB_13270
GB_395636
GB_397351
GB_545042
GB_ST666
GB_239883
GB_545039
GB_396934
GB_397352
GB_AS26
GG_1350
GG_13840
GG_6788
GG_6840
GG_6896
GG_6900
GG_7010
GG_9787
GG_174697
GG_174698
GG_174722
GG_176225
GG_220324
GG_220325
GG_588746
GG_6672
GG_PAL01
GG_PAL08
GG_PAL10
GG_PAL11
GG_PAL12
GG_PAL13
GG_PAL14
PP_15293
PP_15294
PP_15295
PP_27698
PP_29035
PP_29040
PP_29045
PP_15296
PT_496
PT_3956
PT_3990
PT_3991
PT_3999
PT_4001
PT_4002
PT_4182
PT_8869
PT_10449
PT_10824
PT_13528
PT_15897
PT_25124
PT_28593
PT_11869
PT_176229
PT_395820
PT_PAL215
PT_10913
PT_176227
PT_PAL217
PA_49848
PA_49855
PA_49859
PA_49861
PA_270807
PA_A-S_1077
PA_49851
PPYG_800
PPYG_1286
PPYG_3730
PPYG_10002
PPYG_10965
PPYG_11021
PPYG_28801
PPYG_31054
PPYG_55206
PPYG_67512
PPYG_8685
PPYG_49768
PPYG_49769
PPYG_49958
PPYG_49961
PPYG_49962
PPYG_49965
PPYG_49967
PPYG_153805
PPYG_153821
PPYG_153822
PPYG_A-S1528
PPYG_A-S1521
PPYG_A-S1554
AL_2881_L
AL_2881_R
Sts_14_L
StW_431_L
[labels] 
taxa
sex
[labelvalues]
HS
m
HS
f
HS
m
HS
m
HS
f
HS
m
HS
f
HS
f
HS
m
HS
m
HS
m
HS
m
HS
m
HS
m
HS
m
HS
m
HS
f
HS
f
HS
m
HS
f
HS
m
HS
m
HS
m
HS
f
HS
f
HS
f
HS
m
HS
m
HS
m
HS
m
HS
f
HS
f
HS
f
HS
m
HS
m
HS
m
HS
f
HS
m
HS
m
HS
m
HS
f
HS
m
HS
m
HS
m
HS
m
HS
m
HS
f
HS
f
HS
m
HS
f
HS
m
HS
f
HS
f
HS
m
HS
m
HS
f
HS
f
HS
f
HS
f
HS
f
HS
f
HS
f
HS
f
HS
f
HS
f
HS
f
HS
f
HS
f
HS
m
HS
m
HS
m
HS
m
HS
m
HS
m
GB
m
GB
m
GB
m
GB
f
GB
f
GB
m
GB
m
GB
m
GB
m
GB
m
GG
m
GG
m
GG
f
GG
f
GG
f
GG
f
GG
f
GG
f
GG
f
GG
f
GG
m
GG
m
GG
m
GG
m
GG
f
GG
m
GG
m
GG
m
GG
f
GG
m
GG
m
GG
m
GG
f
PP
f
PP
m
PP
m
PP
f
PP
f
PP
f
PP
f
PP
f
PT
f
PT
m
PT
f
PT
f
PT
f
PT
f
PT
f
PT
m
PT
m
PT
m
PT
f
PT
m
PT
m
PT
m
PT
m
PT
m
PT
f
PT
m
PT
f
PT
f
PT
f
PT
f
PA
f
PA
f
PA
m
PA
f
PA
f
PA
m
PA
f
PPYG
f
PPYG
f
PPYG
m
PPYG
f
PPYG
f
PPYG
m
PPYG
f
PPYG
f
PPYG
m
PPYG
f
PPYG
f
PPYG
f
PPYG
f
PPYG
m
PPYG
m
PPYG
m
PPYG
f
PPYG
m
PPYG
f
PPYG
f
PPYG
f
PPYG
f
PPYG
m
PPYG
f
AU
f
AU
f
AU
f
AU
m
[rawpoints]
'HS_IND7545		
7.9524	-6.2417	1184.36
4.0503	21.4181	1194.56
-9.4962	-11.576	1184.51
-6.2062	-16.7551	1185.75
23.7757	-7.6357	1187.75
23.1979	-12.7203	1189.68
4.2617	-3.9556	1215.1
-10.1039	-7.7011	1210.64
19.7994	-4.3448	1215.07
-49.2255	1.6547	1212.48
-44.8448	-15.3264	1191.74
-41.1194	-19.425	1205.85
-35.8482	-37.7171	1232.03
50.2495	14.9262	1226.82
58.3452	-1.6538	1199.19
52.793	-4.9168	1218.87
47.5864	-24.5311	1240.83
7.7608	-24.5736	1194.23
-46.1287	-8.7208	1188.03
-20.1671	-15.7412	1177.65
58.7098	5.7116	1196.18
36.042	-9.5255	1183.62
-17.4969	-24.119	1194.42
-6.209	-37.4532	1221.22
31.6601	-17.7969	1201.08
19.8903	-32.7547	1224.79
4.5776	-23.6526	1231.87
-8.5499	-26.7244	1228.27
18.1335	-22.4552	1230.54
-1.1735	-6.3885	1182.6147
-10.0669	-6.1323	1180.5399
-16.0761	-0.49	1182.2512
-17.779	8.6723	1185.1434
-13.8231	16.0116	1188.972
-5.7901	20.3881	1192.7975
13.0326	21.5789	1194.3113
21.6824	19.7657	1192.199
27.6633	15.7112	1189.4915
30.1012	7.4726	1187.2218
26.6057	-1.3861	1183.5468
17.5605	-4.7678	1183.6781
-24.6211	-25.3263	1183.912
-30.7106	-22.4043	1173.1284
-39.3551	-16.9212	1167.6444
-47.3979	-12.0122	1175.4429
-52.6214	-1.7902	1203.3619
-51.2197	-7.9724	1195.1552
-42.8876	-17.443	1198.8785
-35.8998	-28.2819	1212.3188
-31.6166	-35.2474	1220.744
-36.5289	-25.4429	1231.3027
-38.2713	-15.2966	1224.3361
-44.5181	-3.6444	1219.4863
41.5589	-16.5844	1193.2952
48.4122	-13.3194	1183.1001
55.8809	-5.5814	1177.8452
62.9872	1.9969	1184.692
56.663	15.03	1216.4471
59.8654	8.762	1205.3443
55.9039	-2.3534	1209.2848
49.2931	-16.0805	1221.1292
46.6605	-24.9415	1229.3995
45.394	-13.8717	1239.2836
44.1936	-4.7256	1233.0165
46.2932	7.4798	1230.2339
-36.506	-6.8818	1183.0111
-40.664	-2.5274	1193.4768
-40.2526	1.6769	1203.2651
-36.1562	-3.1757	1213.452
-22.4429	-5.9612	1180.0447
-26.6402	-1.8576	1185.2615
-28.6507	1.6392	1192.1835
-29.151	3.1661	1200.187
-27.4167	-2.3702	1208.2544
-20.8645	7.8621	1191.7229
-20.7243	5.8394	1198.976
-18.7124	-0.8425	1204.9625
-12.5213	13.7874	1194.1304
-12.2147	7.8425	1199.4766
-10.8873	0.1959	1204.8978
-4.1312	15.3175	1197.349
-3.9582	7.5951	1201.2817
-3.6561	0.4366	1206.6572
4.6062	15.332	1198.829
4.9849	8.2253	1203.2319
5.1849	1.6862	1208.6073
12.9384	15.9229	1198.7593
12.9191	9.3588	1203.2319
13.5256	2.5667	1208.8601
20.6396	16.431	1196.938
20.3589	10.8431	1203.3467
19.9335	3.9813	1208.6626
29.0502	13.9594	1196.2269
28.3474	11.5755	1204.0314
27.3378	5.0667	1210.4359
36.5662	-1.0169	1185.2653
38.5733	5.4734	1191.4031
38.0033	8.6571	1197.2777
36.8939	11.1311	1206.894
33.9081	6.0668	1214.5233
48.8485	3.9107	1191.1091
48.1021	8.468	1200.9373
45.0736	12.7566	1212.228
40.9069	7.9988	1221.1641
-5.2849	-11.646	1216.917
6.9646	-10.4666	1218.2833
16.1677	-9.7215	1219.688
-5.8177	-17.2842	1220.9895
6.4036	-15.754	1222.0309
16.8752	-14.2034	1223.7299
-5.2269	-21.6432	1225.6527
6.162	-20.2145	1226.8961
16.1766	-19.1287	1227.8882
'HS_AIG16		
-4.109785843	45.09510803	1179.98252
-4.426845551	41.30775452	1150.952734
11.83728027	41.06614685	1185.208594
8.647598267	41.21472778	1192.465332
-22.9934845	41.46771851	1182.71582
-19.6591568	40.2149353	1191.783789
-6.170665741	15.95494843	1168.962891
7.93968811	15.17403412	1172.819434
-17.66015625	16.42648315	1171.652344
45.19715881	16.36151428	1146.709082
51.32446289	36.61143799	1180.616504
45.14555359	19.73640747	1177.733301
37.72140503	-17.92702942	1194.944922
-55.40126343	14.44454956	1146.767578
-60.31121826	40.97122192	1174.344922
-58.68269653	22.32924652	1174.312012
-50.97393799	-12.28615952	1195.827832
-6.074554443	33.00262451	1201.130664
50.60456238	43.05574951	1172.865234
25.27571106	45.32528687	1186.094336
-58.81514282	45.11276855	1169.991504
-35.46978149	46.72877808	1185.154199
18.45212555	27.27390442	1193.845801
8.716453552	-1.177474976	1201.696387
-32.02619934	28.83691711	1191.771191
-21.83964233	1.148864746	1200.719336
-6.644551086	-8.631465912	1182.432715
8.329245758	-9.349212646	1184.848633
-19.40892792	-6.662979126	1184.430762
3.616814423	45.60021057	1180.05293
11.43786163	46.12658691	1177.986133
16.11899109	46.33187866	1172.079004
15.59258881	45.6261261	1162.636914
10.30532532	43.99802856	1156.000977
2.957142448	42.93355713	1152.039258
-11.91164017	42.63172607	1152.154395
-19.39842072	44.10858154	1155.140039
-24.70185394	45.2521637	1159.97002
-27.09613342	46.30838013	1167.716895
-23.56423035	46.8771698	1175.670801
-14.35227661	46.12966919	1179.311133
29.42004395	38.77265015	1193.854199
38.0944397	45.3882019	1194.676855
43.3765686	49.83204346	1187.980273
49.9712616	47.16203918	1180.174805
51.0122467	28.40995789	1153.211426
50.565271	36.50403137	1165.73125
46.88667908	28.1532074	1179.128906
42.65713501	6.795854187	1187.490332
39.26590271	-6.400666809	1195.65791
38.7825531	-13.13400269	1179.605664
39.18751526	-2.861909485	1167.227051
39.98850098	6.093710709	1151.646484
-39.21652222	38.25176392	1191.117285
-43.8400177	47.14133606	1188.948633
-50.10440369	53.1581543	1184.065625
-57.04137573	49.05846863	1175.453125
-58.35203857	27.75836792	1151.807715
-58.54196167	39.21053467	1162.679004
-58.65761719	31.34714355	1175.393262
-52.52556763	12.44602356	1185.505371
-50.33633728	-2.609005928	1193.625098
-48.71019592	-9.447447205	1178.448047
-49.65726929	0.344121408	1167.984277
-52.74845581	4.521139145	1153.155176
39.45833435	42.95068665	1175.007715
41.49701233	36.25040588	1165.225488
38.2236908	26.23836365	1155.740625
33.57775879	13.09717712	1157.234277
24.50187225	43.46235046	1176.785059
27.10143433	40.68702698	1171.313867
27.4707428	35.7868988	1165.137793
26.71596375	28.59049072	1159.650586
25.19711151	18.4648941	1162.206836
18.11473389	38.52032776	1160.87832
17.63483734	30.5158783	1160.339453
16.15131531	22.12553253	1164.809961
9.016656494	38.61928101	1156.822461
9.175386047	31.18035583	1160.247949
8.420842743	22.88757935	1165.361035
1.704350471	36.58041077	1155.55166
2.036791039	29.56299438	1160.403027
1.736614418	22.22610168	1165.433105
-5.152260971	35.35838623	1155.412012
-5.598698425	28.90221863	1160.299805
-6.095103836	22.46062927	1164.985645
-12.04139175	36.45343628	1156.291113
-12.40498886	29.89259033	1160.261035
-13.00106201	22.86523285	1164.683105
-19.00922699	38.72822571	1157.025098
-19.43818665	31.04780884	1160.20127
-18.95004578	23.94056091	1164.201172
-27.43148193	39.25791626	1159.881445
-27.73118591	31.29931335	1159.630176
-26.93714905	23.14654694	1162.932617
-35.05877686	45.32434998	1176.533301
-37.10951233	42.27220764	1169.734766
-37.14176636	38.28520508	1165.219727
-37.29210205	30.07341919	1159.239453
-35.03877563	20.54602509	1160.661133
-47.51188965	44.92002869	1171.378906
-48.10196228	38.90796204	1164.247754
-46.93699951	27.746698	1155.720898
-44.31043396	15.4513382	1155.85791
3.528079224	8.841609955	1174.799316
-8.096138	10.033918	1174.522852
-16.11491852	9.815738678	1175.101758
4.71505928	2.404983902	1178.215527
-7.66010437	4.340003967	1178.652344
-17.68760223	4.126443863	1178.497754
4.285688019	-4.077595139	1180.500098
-7.723500061	-2.236242294	1181.311328
-17.48537903	-2.196916962	1182.085645
'HS_AIG23		
-2.959959984	38.67579956	1169.140039
-2.872459984	24.9522995	1136.32998
13.45709991	36.01870117	1176.209961
8.236170197	36.74500122	1185.12002
-20.77749939	33.73720093	1174.340039
-15.85870056	35.6053009	1186.090039
-3.001639938	-1.323029995	1163.67998
15.50540009	0.301032996	1170.759961
-20.31049957	1.547929955	1167.309961
53.58439941	-2.409830093	1161.190039
54.54899902	35.67730103	1179.540039
49.68779907	8.717819977	1182.07998
45.99700012	-16.04420013	1208.009961
-54.25	5.243239975	1147.859961
-63.57650146	34.27099915	1175.45
-55.94689941	12.52710037	1177.790039
-52.21110229	-18.6470993	1203.15
-3.757279968	32.82149963	1194
56.91729736	41.77820129	1172.890039
27.61409912	44.53370056	1180.709961
-65.23839722	37.25429993	1171.059961
-34.1355011	41.68399963	1177.159961
24.88869934	23.77570038	1190.940039
18.87510071	0.141826999	1206.490039
-30.38880005	20.44380035	1187.359961
-26.10509949	-1.807929993	1205.8
-2.668869972	-20.27319946	1188.759961
14.8128006	-16.08390045	1190.52998
-19.14689941	-16.03119965	1190.140039
5.245780945	38.72406616	1169.491797
14.47929688	38.33829346	1168.94375
21.65955811	36.2520752	1163.357031
24.32891388	33.23757629	1153.067188
18.70677185	28.63701782	1143.7125
8.310951233	25.47832031	1137.956738
-13.84833374	26.20838928	1137.005371
-24.28874969	28.23974609	1140.829395
-31.04482727	31.18449707	1147.881934
-31.62752991	34.18835754	1158.125
-25.43499756	37.02616577	1167.398145
-13.98258057	38.1618042	1169.550293
31.45496216	38.36473694	1189.858789
37.96058044	49.90040283	1188.864551
45.49513245	53.71358643	1183.794824
51.7675415	47.81393127	1176.213672
59.42087402	13.20748444	1162.674414
58.84893188	28.99068909	1168.720605
51.48500977	22.08711395	1179.364355
46.30973511	-0.138844872	1193.569434
43.55379639	-5.272500992	1203.996875
46.37374268	-18.51565857	1193.142383
49.06151428	-13.63973389	1181.365137
50.75468445	-8.189738464	1168.331738
-37.36682129	34.7511261	1190.643066
-44.97507324	46.91378784	1187.974609
-55.14160767	51.04659729	1182.820215
-61.84324341	43.75569458	1175.534082
-61.05623169	18.08965759	1151.941602
-66.14168091	28.90655823	1164.823828
-56.65060425	24.25535431	1176.785352
-52.31169434	0.170023394	1188.113281
-50.45318298	-7.707366943	1200.808398
-53.16548462	-18.85349121	1185.721875
-52.22091064	-14.22789154	1170.185449
-51.83395386	-4.479739761	1155.562598
44.13508606	41.11645813	1171.134473
48.51939392	29.32755127	1165.599414
46.28973694	13.23139191	1160.729199
43.38424683	-0.247353673	1168.301855
28.92730408	39.99598389	1170.082422
33.01211548	34.63312073	1166.299023
34.81430359	27.1245636	1162.467676
34.72987366	16.95828552	1161.194336
33.81285706	5.87092514	1166.754199
25.76603699	26.55902405	1155.279785
25.23181458	18.09121246	1158.070117
24.03795319	9.760993958	1164.77002
15.84985809	23.98856812	1147.191113
15.60472412	17.27384186	1154.326074
15.37520447	8.747109985	1161.707715
6.363817596	20.51421814	1143.888379
6.767314911	14.50137024	1152.263574
6.995750427	6.995773315	1159.969824
-3.541111755	19.12526703	1142.995801
-3.601359558	13.4206192	1151.004883
-3.618722534	6.366641235	1157.781934
-13.36786041	20.68278046	1143.397949
-12.87018585	14.89771881	1150.589453
-13.25081482	7.84408493	1157.893848
-22.56243896	24.42611694	1145.045313
-21.25213318	17.12008209	1151.242578
-20.51933289	9.819380188	1157.655176
-31.14115295	26.05636597	1150.379688
-30.00539246	18.41507111	1151.739355
-28.6503418	11.06486359	1158.330957
-36.39794312	38.69154663	1168.928613
-40.02693787	32.97550964	1163.170703
-39.91285095	27.72530212	1159.097949
-38.77151184	19.16967926	1154.29209
-36.01927795	9.386652374	1157.601465
-51.17783813	37.29820557	1168.356055
-51.28513184	29.03849792	1162.2375
-46.9055542	19.34841614	1151.176563
-44.50832825	5.759282303	1155.120117
9.630799866	-5.462653351	1173.82627
-5.741631317	-5.709066391	1171.529199
-16.72640991	-5.394639587	1172.361328
10.90379028	-9.856900787	1179.696582
-4.910579681	-10.09196777	1177.978516
-17.88846436	-10.13855972	1177.992871
10.35381165	-14.34757996	1184.631738
-4.641807938	-15.39258118	1183.688672
-17.12912445	-14.73907166	1184.481152
'HS_AIG26		
-39.64812012	-1.184398746	1209.359082
-40.55227051	-13.09852142	1179.807031
-45.66549072	18.99660187	1205.641211
-40.67242737	17.20797424	1213.47373
-27.97886658	-13.81309509	1219.059961
-29.2368927	-7.299858093	1221.509961
-11.80342484	6.744752502	1190.445313
-17.65623932	20.78451233	1187.291113
-4.655005264	-5.195888519	1196.733008
-48.08868713	33.79381409	1153.219141
-64.44111938	38.23779907	1189.420117
-46.28695984	42.76495972	1179.812012
-7.573933411	59.59227295	1186.19043
-3.128611374	-50.46263733	1186.168652
-15.35925446	-46.80303955	1217.490234
-3.353294754	-41.69710388	1209.280273
32.69257202	-13.00850525	1211.909766
-28.0302002	9.911859894	1222.42002
-69.27650146	35.31640015	1187.7
-53.07949829	25.3404007	1205.42002
-23.83110046	-49.47579956	1220.809961
-26.667099	-23.42740021	1227.52002
-25.970401	32.85840149	1206.25
4.739649963	38.5928009	1202.87998
-4.525490189	-7.021959686	1221.690039
19.91999969	12.06949997	1208.75
10.91620026	18.5076004	1187.340039
4.844940186	31.93619995	1186.05
20.14340057	5.508459854	1195.82002
-44.41989136	7.021786499	1206.115527
-49.12907104	13.6261734	1201.370215
-51.80438232	14.91018219	1193.079102
-53.6336792	11.44508972	1183.679297
-50.09858704	4.014254379	1179.046484
-45.41230164	-4.815407181	1178.113086
-36.83679504	-20.7695755	1183.963477
-33.67624817	-27.43439331	1189.905762
-32.19981995	-31.01712036	1197.185254
-31.18829346	-27.94640808	1206.294238
-33.13605652	-19.75453796	1213.54502
-36.24814453	-10.6169426	1213.153223
-43.84274292	37.44286804	1209.5125
-57.83631592	36.89070129	1210.818555
-67.47371216	34.95542297	1204.97334
-70.61615601	35.84131165	1194.818262
-58.33908081	36.44348145	1163.139453
-66.33041992	35.36199646	1176.33418
-53.37545776	39.6302948	1185.118164
-30.04882507	48.31825256	1189.972949
-15.22978058	53.94481812	1194.964648
-17.0318924	54.05786133	1174.943945
-26.48908691	43.35302429	1168.167676
-38.29216003	35.39620667	1157.060742
-14.35533752	-17.91946411	1230.25293
-23.34240875	-26.42912292	1234.917773
-27.72826538	-36.54098816	1233.040527
-25.90469055	-45.76170349	1226.009668
-11.85796509	-54.90396729	1196.003027
-17.34734344	-53.15714722	1210.284473
-9.729309845	-45.09298401	1212.827051
9.507086182	-24.9632843	1215.445605
22.56314545	-11.576091	1219.890332
24.46546631	-22.94488831	1204.477344
13.18704834	-30.90525818	1197.961621
4.216592789	-42.07443848	1188.255078
-62.41970215	30.30540161	1190.837305
-59.78145142	30.77586975	1178.665625
-50.81885681	29.42550659	1166.775684
-37.70463257	31.08728333	1165.166016
-54.75291748	22.22542419	1195.873242
-54.65474854	22.98640137	1188.298438
-51.64790649	22.63618774	1180.392285
-45.4453186	22.59496765	1173.287402
-35.09064026	26.01632996	1173.053125
-48.50162659	14.46287537	1179.737207
-41.30327148	16.06073456	1176.253125
-31.63938599	20.05595856	1178.931934
-44.27323303	5.121112442	1178.43418
-36.92724609	9.446614075	1179.601953
-27.69066467	14.47990112	1183.121094
-38.64658203	-1.973542213	1179.955664
-31.54715271	3.641777802	1183.269727
-23.37846375	9.160335541	1186.476465
-33.66529541	-8.901670074	1182.60293
-26.7431488	-3.780486679	1186.42334
-19.31632385	1.386514568	1189.47207
-30.40565796	-16.54898224	1185.54707
-24.04126282	-11.46820526	1188.708105
-16.21129761	-6.199206161	1192.118457
-28.87957764	-24.17380371	1189.052832
-21.73136749	-19.36656647	1189.982227
-14.42359314	-13.09432831	1192.744043
-26.22181091	-30.17713928	1195.416602
-19.52483063	-27.56602173	1191.846973
-11.48536148	-21.12498169	1193.122949
-28.96104736	-28.21676331	1218.252637
-25.90964355	-33.44552307	1210.267773
-22.80760498	-35.04307861	1203.862598
-16.45889893	-35.4725647	1195.104883
-8.166621399	-28.72471313	1192.670898
-25.30822601	-40.37252502	1216.997559
-19.96620026	-43.66444702	1207.875488
-12.99118195	-44.21803894	1195.584473
-4.090104294	-37.70042419	1191.422656
-9.854428101	19.68629761	1189.187012
-4.300677109	8.769178772	1193.493164
0.845706558	0.854101181	1196.389648
-4.313574982	23.75725098	1189.096973
1.495062447	12.36806564	1193.072852
7.497077942	2.710323715	1196.778223
1.77136631	26.16097107	1187.885352
7.458737946	15.16762085	1191.007715
14.23052673	5.37979126	1194.944727
'HS_APP04		
-3.79593811	-15.54330139	1219.059961
-5.860715866	-0.313920403	1243.785547
11.33024597	-14.38124695	1216.270215
8.415727234	-16.77365417	1210.739746
-17.17136383	-10.74017334	1213.650098
-15.90549774	-16.18986816	1208.250098
-4.160408783	16.41049042	1218.360645
11.6747261	14.37253418	1217.848926
-18.36946106	14.96796722	1214.67998
52.22733765	22.02388611	1233.509961
53.59937744	-10.75222549	1223.059961
49.72459412	8.015605927	1212.859961
46.30457153	28.35811462	1189.859668
-58.04352417	24.93300934	1223.539844
-59.2508667	-7.242334747	1214.890039
-56.75431519	8.352713013	1207.290137
-44.17889709	27.67352905	1179.02959
-2.244630051	-11.18190002	1195.590039
51.72940063	-17.64889984	1224.12002
23.78209991	-20.46679993	1216.059961
-54.61640015	-15.21719971	1216.92998
-32.19379883	-18.12039948	1211.77998
20.82570038	-3.558480072	1204.32998
16.97310028	13.77539978	1187.8
-24.27429962	-2.33973999	1200.959961
-18.43860016	13.72019958	1184.62998
-1.120860004	30.19039917	1198
12.9677002	27.88089905	1197.540039
-14.1576004	27.97309875	1195.6
3.247139359	-16.69197845	1220.37793
10.37924271	-16.72783356	1223.434375
14.80839996	-13.41130524	1229.431641
16.77107544	-9.156412506	1236.933887
11.50689468	-5.316320038	1242.253223
3.14520092	-1.728494263	1244.632715
-13.43479156	-1.087898827	1242.973828
-19.60785065	-3.565016937	1239.499707
-22.8108078	-6.887787628	1234.47627
-23.72445526	-10.89276047	1227.693848
-19.78979034	-15.4202774	1222.015723
-11.52214966	-15.79645996	1219.59873
28.89130554	-16.77545471	1207.585742
37.6163269	-25.52149506	1209.539648
41.67779846	-28.33527222	1218.481055
48.73653259	-21.41334991	1222.311719
53.04572754	6.16504631	1235.35918
53.83446045	-7.800386047	1229.473828
51.42229004	-1.25417223	1218.310547
47.83890686	13.77922974	1201.906836
46.06879578	18.24497528	1191.544531
44.38183899	31.79322815	1201.519238
44.77348328	29.04945068	1213.169531
48.35471497	26.92119446	1226.448047
-34.79637146	-12.62891388	1201.459277
-40.96445007	-21.61557007	1204.369141
-45.12547302	-24.70540466	1210.199023
-50.44611816	-18.64360504	1214.81875
-59.84087524	9.931938934	1225.866992
-59.99046021	-5.449081421	1220.806348
-56.4088562	-0.057731211	1208.534277
-50.9502533	14.67700653	1194.906152
-46.74060059	21.02012024	1183.112598
-46.61092529	33.26612854	1193.752734
-49.27206421	29.58369141	1204.833008
-54.61681519	29.71733093	1216.515332
38.8615387	-15.75776825	1226.65332
43.33119507	-6.240812683	1230.146777
42.00733643	8.027562714	1233.083789
39.69736938	19.72273407	1225.954199
23.50363464	-15.24921417	1224.218555
27.06797791	-10.30506592	1227.403809
29.09631958	-3.649199677	1231.098047
29.78060608	5.193060684	1231.893066
29.72149048	13.50249481	1225.606445
19.72388458	-2.842973328	1235.513184
20.07418823	4.245656586	1232.844141
19.45955963	9.811914063	1225.891504
10.46943665	-0.558266401	1239.397461
10.99123154	4.240999603	1233.313867
10.95010376	9.196385193	1225.73125
2.165169334	1.949103165	1239.132031
3.037198257	5.546551132	1231.911035
3.639215469	10.28947906	1224.836523
-5.747264099	3.159236145	1237.806348
-5.379298019	7.08693924	1231.023145
-5.137020493	11.36407623	1224.359668
-13.00941315	2.677033043	1237.00332
-12.55959625	6.176574707	1230.322266
-12.89021149	10.8954361	1223.434082
-19.3004776	0.479573917	1236.091895
-19.4937851	5.203092194	1229.629395
-19.05524902	10.09749985	1223.21377
-26.33719177	-1.508974934	1232.190527
-27.45120544	5.133473587	1228.58623
-27.12071228	11.03809586	1222.312695
-30.50015869	-13.52075043	1218.101855
-33.3338501	-8.420890045	1222.151855
-34.86904297	-3.374356842	1224.873633
-37.16779175	6.184581375	1226.405469
-35.52225037	14.46364441	1221.47168
-43.60732117	-12.55572586	1218.776953
-46.68198242	-4.357712555	1221.968066
-47.66777649	9.135481262	1225.142383
-45.79206543	20.2545578	1220.545215
7.21871109	18.88964844	1212.435449
-5.514326859	19.26463928	1211.561523
-14.65374756	19.46431732	1209.811816
8.847814178	22.5180603	1207.117969
-4.095860291	22.21341705	1206.309668
-14.86035614	22.54160004	1204.646484
8.759598541	26.41452637	1202.617773
-3.190086937	26.15072021	1201.672168
-13.17658691	26.16817932	1199.754688
'HS_BIR258		
18.59753723	-12.59048157	1180.674902
12.3512207	14.78055878	1191.930273
5.038833618	-15.89229889	1182.941309
10.66718445	-23.20889435	1182.337109
31.30023804	-11.54811172	1185.853809
29.19103088	-17.65961456	1184.409277
14.59905243	-7.176407623	1211.533594
0.435013151	-10.68086777	1208.256445
29.57946472	-5.714877701	1212.870313
-35.3005188	2.477857018	1203.316797
-33.99188232	-16.06342163	1183.642578
-28.23851624	-19.93240814	1197.15752
-21.67792664	-30.0067627	1230.21875
60.61859131	14.61043549	1214.307617
65.37584839	0.116977024	1195.100293
55.62126465	-9.863497925	1211.784668
50.50290222	-20.37116394	1238.015723
19.99632874	-26.7473999	1188.869824
-32.75546265	-13.3749527	1179.988672
-4.350143433	-21.24671936	1178.701465
63.11129761	4.358863831	1189.136035
43.37686768	-13.79004669	1181.971094
-0.058708191	-26.7091217	1194.361816
4.393590927	-36.40397644	1220.083398
37.8044281	-21.29322815	1197.106055
31.768396	-31.85195923	1221.689063
15.35125885	-19.83272552	1225.544824
5.087768555	-23.79541016	1225.367578
25.51556396	-19.87120819	1228.294922
11.30296707	-12.96525879	1180.034375
3.254906464	-12.1208786	1179.05293
-3.80272522	-7.174874115	1180.516602
-7.484345245	0.676422501	1182.165039
-4.401683426	7.399575806	1186.473535
3.656024933	11.93067932	1189.787793
20.62748718	15.0611557	1190.910254
28.58129883	13.31645355	1189.321289
33.19363403	9.574350739	1186.217871
35.5527832	2.367562485	1184.067676
33.99966736	-6.729156494	1181.090137
25.95395813	-9.855727386	1180.911035
-8.55677948	-30.11380615	1183.410449
-14.78871307	-28.81102905	1171.992383
-23.35057373	-23.90321045	1165.235254
-31.04116211	-17.86837463	1171.43252
-36.48209839	-2.931892395	1194.464746
-35.03126831	-10.33502808	1186.365625
-31.35362549	-18.72250519	1190.962793
-19.34520111	-28.77660828	1206.345703
-16.22147675	-35.71936646	1217.777832
-22.20449677	-21.39133301	1225.401074
-22.94628143	-12.53586578	1216.749316
-30.56304321	-1.573801708	1211.204199
47.78673096	-21.35642548	1189.241895
54.80328979	-18.16434021	1179.508105
60.21329956	-9.795592499	1172.837988
65.62771606	-0.250989747	1178.844238
62.33722534	13.06366425	1205.616895
64.17514038	7.532308197	1196.743457
60.31262817	-4.558787918	1202.662207
53.23636475	-18.53555298	1215.901953
49.89155579	-24.02122192	1225.964746
51.14178772	-10.10872879	1235.079395
51.29189453	-3.091867256	1227.876563
54.33112793	8.69945755	1221.404102
-23.00793457	-12.2034668	1177.937598
-27.2094696	-7.782818604	1186.667285
-26.89720154	-2.570258904	1196.119629
-22.89161835	-3.77846756	1206.301563
-8.618632507	-11.53367538	1177.676758
-14.05982971	-7.324813843	1181.217871
-16.3685379	-4.373350143	1187.311914
-16.99192505	-1.941544342	1194.628125
-15.00714569	-5.292064285	1202.806055
-9.596981049	0.189681053	1187.746582
-9.22120285	-0.781188107	1194.410156
-7.136100769	-5.25255928	1200.984668
-2.092517281	5.264810562	1190.342285
-1.385084534	0.75387969	1195.550391
-0.234473753	-4.225088501	1202.125781
5.631411362	8.0066185	1194.031348
5.902771759	2.014970207	1198.710547
6.375302887	-3.507080841	1204.348926
13.35652924	9.453984833	1196.175879
14.13567047	3.568611908	1200.832129
14.83929138	-1.872821045	1206.113281
20.93766174	10.1787117	1195.504688
21.35394287	5.005116272	1200.551758
22.62791443	-0.327039194	1206.449609
27.56141357	10.30063248	1193.260547
28.03504028	6.157712173	1199.596484
28.36405029	1.267750263	1205.846094
35.25785828	9.163925171	1192.065234
35.44598083	7.225737762	1199.194727
35.04322205	2.386043167	1206.28877
42.54790649	-5.050843811	1181.403125
44.217099	2.736608696	1186.440332
43.80619812	5.546630096	1191.953027
43.46625977	7.891678619	1200.811328
40.92161865	4.185580063	1209.315527
54.034729	1.715239716	1185.577246
53.51837769	6.325712204	1194.104297
51.69465332	10.10496368	1203.971582
48.1531311	7.359712982	1213.764355
6.013371658	-13.25934753	1213.503418
17.27742462	-11.52985458	1215.182617
25.95856628	-10.81937561	1216.348242
6.338345718	-17.53904724	1217.088281
16.84821625	-15.27778015	1218.387305
26.21772156	-14.44434357	1220.133203
7.323187256	-20.00037842	1221.697559
16.63366852	-18.0024231	1222.28623
24.69983826	-17.50056152	1224.739258
'HS_CSO21		
5.450819778	-1.01046505	1210.729492
1.709054947	30.22677002	1225.459863
-10.76286316	-2.713897133	1211.431152
-9.100223541	-10.38386765	1216.590137
18.97425232	-0.936967182	1217.430859
18.71641846	-8.183390808	1222.159082
-1.261274242	5.789039612	1245.379883
-14.1342804	1.255777359	1239.969824
10.31332779	5.774897003	1246.038867
-46.85079346	28.0869812	1229.87998
-45.32348633	2.082386208	1202.470117
-40.60167542	0.330458379	1218.980078
-43.52366638	-16.56317596	1253.389355
49.24367065	28.72490234	1249.419824
58.85036011	6.364045334	1227.259961
44.50983887	2.802293396	1239.109961
35.64604492	-12.66360092	1272.85
2.213159943	-19.09459991	1232.37998
-43.78720093	8.18030014	1198.47998
-21.56959991	-8.792410278	1206.62998
58.5947998	13.12890015	1224.15
28.03680115	-2.081130028	1217.32998
-18.28439941	-14.16000061	1225.990039
-17.63950043	-20.89230042	1256.009961
26.432901	-11.8927002	1233.659961
11.80910034	-19.89179993	1263.32002
-5.823310089	-3.066040039	1265.309961
-17.3826004	-5.550379944	1261.72998
6.364229965	-5.290280151	1266.37998
-3.359651184	-0.389113855	1209.49209
-11.83561401	1.966857147	1208.461914
-19.64775848	8.32204361	1210.921094
-22.8609848	19.17772522	1213.776074
-17.36121674	26.01043396	1218.275293
-8.437712097	29.84354858	1222.843555
11.70754395	30.71882935	1225.982129
21.3333725	28.79619751	1223.775977
28.02744446	24.07718811	1221.551953
29.25162354	14.6435379	1218.356543
23.58349457	4.452824402	1213.58457
14.36999359	0.859418392	1212.31582
-27.0394989	-14.51904907	1213.217773
-30.03118286	-12.52271576	1200.116016
-33.67068787	-4.672592163	1192.435352
-39.93639832	3.778757095	1194.420703
-45.87494507	24.24950714	1214.180176
-45.48321533	14.1858017	1202.942285
-42.89353638	1.416362381	1211.130762
-37.70189819	-7.085227203	1232.656641
-38.77407837	-15.63318481	1243.442773
-45.31020813	0.110629106	1251.645898
-42.10437317	9.613899231	1243.271484
-44.08972473	22.76705627	1237.104199
36.87940979	-14.39161072	1226.076855
45.33413696	-10.28011475	1216.89043
50.73628235	-1.934739876	1209.082715
56.55923462	7.666785431	1216.78252
55.63220215	24.3829483	1239.736621
59.86156006	17.32696075	1229.05957
51.21486206	1.9427742	1232.348926
38.26690979	-4.344857025	1250.54248
35.02141113	-13.74721069	1262.006348
37.02013855	3.398093796	1271.385059
38.20594788	11.54639206	1262.476855
43.20274353	22.88288574	1256.217871
-35.19740601	7.257170868	1202.279004
-38.62224121	16.30852203	1207.930371
-38.37250977	23.67994995	1220.449512
-36.17156067	19.92184906	1233.724414
-23.95061646	3.74968071	1206.73623
-28.48450317	10.43381958	1209.957617
-30.18288269	17.1437149	1214.831543
-30.28033752	21.39323273	1222.595703
-28.76586914	16.34465942	1231.969824
-24.70262756	21.21376495	1218.184668
-23.76898041	20.44758759	1225.093457
-21.67221832	13.02510071	1231.695898
-16.00782776	24.11935272	1222.696973
-16.0411377	19.16429596	1227.897363
-14.88694	11.20061569	1234.100488
-7.485657501	24.96103668	1227.117871
-8.157131195	17.69109802	1231.535254
-8.183171082	10.19923401	1237.078613
1.342405701	24.76317749	1229.727148
0.602784204	18.16650238	1234.423828
0.018410222	11.23099899	1239.348438
10.37645111	25.44077148	1229.854297
8.863291931	19.22893982	1234.19209
7.615970612	12.29703598	1239.503418
19.1553009	26.23492737	1228.323047
16.90639496	21.04326019	1233.712988
14.12148438	13.99858246	1238.648926
27.98046265	23.43930969	1227.067871
25.40944672	22.71417694	1233.799707
21.83491364	16.11368866	1239.502148
32.60856934	5.949265671	1217.286035
36.59697571	13.19719696	1222.107227
36.28046875	17.6963028	1226.661621
34.11480408	22.33651581	1234.576172
28.48041077	18.63378601	1242.286133
47.08221436	11.17437057	1221.054004
47.10076904	17.39819946	1227.61123
42.77748718	24.6845459	1236.893652
36.02261047	22.65092163	1247.214941
-10.90670242	0.218701124	1247.957617
-0.711008215	1.19195385	1250.721973
6.581499481	1.504860973	1252.246387
-12.46578064	-2.743782616	1252.953027
-2.344960594	-1.496179295	1255.674707
6.319085693	-2.079524994	1257.431348
-13.53737335	-2.921389008	1258.600391
-3.603326416	-2.693783951	1260.985254
5.018727875	-4.005347443	1262.646582
'HS_CSO155		
-7.83780365	5.665785599	1212.58623
2.740520668	33.11514282	1215.662598
-25.09189301	10.16726685	1211.522559
-27.58702698	3.821741104	1211.799316
5.08503952	-3.05116806	1215.420313
2.980282402	-9.558719635	1214.671387
-6.319325256	11.44900284	1241.839648
-23.05764618	16.96808472	1241.359863
6.698464203	4.16606369	1241.690918
-50.32294922	47.380896	1243.875879
-62.46755371	30.65089722	1215.67002
-58.1361084	24.78577881	1235.930957
-56.53642578	7.871148682	1273.008691
47.41640625	6.30673027	1247.007324
46.8715332	-11.0729805	1221.731348
37.63951111	-12.63275604	1243.809863
18.13342896	-29.32485657	1275.444434
-18.34420013	-15.74519958	1223.040039
-61.44370117	34.71690063	1212.859961
-38.93829956	12.45360031	1206.62998
42.62749939	-15.98070068	1208.490039
17.64929962	-11.59670029	1211.059961
-35.72049866	3.313489914	1227.690039
-36.09779968	-11.52429962	1255.109961
9.031150055	-15.8548996	1230.740039
-3.712440109	-25.36260071	1256.190039
-12.77229996	-4.081579971	1265.77998
-26.66019897	1.995289993	1263.57998
0.903427029	-9.991609955	1263.559961
-16.41277771	9.599842072	1210.279395
-23.58853455	14.35129395	1207.729688
-26.21011047	22.48044128	1208.023145
-23.76845703	31.23670349	1209.168555
-16.05623627	35.44389038	1211.97373
-6.286220551	36.28980713	1214.292773
11.83895111	28.82285156	1216.211719
18.90592194	21.98119659	1214.91543
22.3092804	14.99565582	1212.97627
19.08126831	7.021401978	1212.558691
10.81005859	1.352626038	1210.660742
0.685362625	2.162988281	1211.635645
-46.43165894	8.768367767	1215.742773
-54.95817261	10.37953262	1204.570215
-58.9194397	19.27022705	1198.200488
-63.03482666	29.16334534	1203.71377
-56.42156982	46.10264587	1232.055176
-58.73181763	39.74823608	1219.994238
-60.06382446	27.56379395	1226.116797
-55.00736694	13.65302124	1247.005469
-56.09942017	4.112817383	1257.180566
-54.44058838	18.40760498	1268.125195
-51.20581055	27.37415466	1257.960742
-49.66765747	39.2605957	1250.695508
19.52783051	-18.3375412	1221.711523
26.33946533	-21.71793365	1210.567188
32.70611572	-21.87553253	1202.53623
39.65145874	-17.04583282	1206.784863
51.25819092	2.660370827	1230.587402
48.7598175	-8.497409821	1221.252441
43.2653595	-12.27965698	1232.333691
28.97891541	-20.79855347	1251.991992
20.96352234	-28.05651855	1263.87207
28.77902832	-15.64853668	1272.300195
33.51526184	-6.393682861	1261.687695
42.75783386	3.635913849	1252.323926
-50.40969543	29.7022522	1209.146094
-49.98082581	37.06578674	1219.128223
-44.89177246	40.71980591	1231.404199
-42.87137756	35.19941406	1243.870117
-35.79732056	21.33765717	1207.62793
-37.27330322	27.42860413	1211.735938
-36.58518677	32.07821655	1218.351367
-35.09436035	34.75924072	1227.111328
-35.56851501	30.46477661	1237.391504
-26.08333435	32.20996704	1216.663672
-26.33270569	31.39434509	1225.005469
-27.33714905	26.44103088	1233.386328
-15.34308624	33.34262695	1217.674023
-17.45335693	29.22223816	1225.088477
-19.66428986	23.80059204	1233.337305
-6.772068787	31.54881897	1220.433984
-9.847478485	25.87360229	1227.177441
-12.60319595	20.46765137	1234.767871
1.257813931	28.10661926	1222.225879
-1.208202362	22.26806793	1228.697168
-3.48966713	16.88154297	1235.531348
9.394149017	24.47151794	1222.203125
6.593447113	19.31536102	1228.287598
4.412417603	13.60488434	1235.245898
16.75029907	20.47216797	1220.33916
14.1166214	16.47758942	1227.552539
10.91966248	11.7672699	1234.513379
22.65873871	13.18800507	1219.23125
21.89113159	12.69714584	1227.103809
18.69139404	9.221737671	1235.410645
21.44506989	-4.122430801	1211.436328
26.71055603	0.481474972	1214.672559
28.46425781	3.828407288	1219.220508
30.06481018	7.660073853	1228.08125
26.37819519	7.297794342	1238.312598
34.75375977	-7.461805725	1211.267383
38.0648468	-2.513981438	1218.952441
39.51276855	5.04557724	1230.369043
35.66477661	5.844005585	1242.760352
-18.9787262	11.15953445	1247.706836
-6.355962753	5.328727722	1247.456055
2.403864479	1.397165012	1248.283105
-21.11197052	7.685055542	1253.663574
-8.485482025	1.728969765	1253.177734
2.131381226	-2.412032127	1254.099805
-21.62133789	4.195835495	1259.600488
-9.858019257	-1.520282459	1259.713379
0.230988288	-5.966783524	1260.089551
'HS_CSO451		
-7.272140503	12.88769531	1204.041406
-4.085004044	38.48805847	1205.918555
-24.45068665	11.37110062	1204.390137
-22.6851181	3.302188492	1205.738184
8.586313629	5.665353775	1209.189941
2.372676086	-1.254054832	1207.809668
-8.629216003	24.78108063	1231.699023
-26.90848389	23.48476563	1228.959863
5.195059967	16.7067688	1234.259277
-56.01726685	44.30723572	1222.450195
-60.38981323	22.39794312	1200.660059
-56.63823853	25.95726318	1216.261035
-59.73917236	13.24531708	1250.069336
41.78262939	25.31349335	1238.05957
44.76324158	-0.275465298	1220.090332
34.27365417	6.794470215	1236.230078
20.85508728	-2.000018692	1269.969922
-11.05680008	-8.332409668	1212.290039
-57.17880249	16.51430054	1193.7
-35.25499878	11.70680008	1198.490039
43.30499878	-1.218029976	1212.62002
18.33910065	1.444470024	1207.740039
-36.90379944	5.736970139	1220.72998
-37.4894989	0.826797009	1246.390039
10.15559998	-3.604259872	1228.92998
-0.643158007	-6.091899872	1252.909961
-15.33419952	14.9572998	1255.590039
-32.09819946	15.45939941	1251.259961
-1.294480038	10.22519989	1258.140039
-15.01022644	14.42321472	1201.318555
-22.63933868	17.29741821	1199.701367
-27.39744568	23.0104599	1198.776172
-26.79944763	31.02333374	1198.605762
-21.11913757	37.16109314	1200.497266
-12.76345901	40.26380615	1203.459375
5.251116943	37.14407654	1206.578809
12.08635254	30.99419556	1206.686914
15.66217651	24.29484253	1206.34502
15.73603363	17.15473175	1205.90127
10.84448013	12.09851074	1205.083105
2.303450012	11.33965149	1203.802148
-43.30534973	5.335238647	1207.335742
-46.13167725	5.981767273	1195.968848
-51.61625977	7.893890381	1190.609961
-55.80448608	14.59911041	1192.994141
-56.88853149	39.07789001	1207.952344
-59.05028687	27.23860779	1199.007715
-58.74691772	23.97735901	1208.886328
-53.91481934	16.98757629	1228.33252
-56.37340698	11.51334381	1239.760449
-57.12487793	24.95982971	1245.348828
-53.49810791	31.90895081	1235.881836
-54.3163208	40.99969177	1228.405566
20.71916656	-6.743973541	1220.443262
27.67268372	-8.807579041	1210.71543
34.78120117	-8.483085632	1205.20791
40.78569336	-4.15120697	1210.21875
45.77697754	18.27291718	1228.36582
46.11884155	6.608191681	1220.259863
39.87619629	3.060656357	1228.304688
25.34607544	0.063845599	1246.35791
21.03775024	-5.535003662	1258.346484
23.62116089	5.640667725	1262.222363
28.89306641	13.08054199	1253.432422
35.36713867	22.23231354	1245.209473
-47.58613892	19.23746948	1196.301172
-49.85661926	27.56289978	1201.116602
-47.46947327	37.79001465	1211.079297
-46.98911133	37.21029968	1223.864258
-34.94909668	19.45984192	1198.779004
-37.64441833	23.96132355	1200.232324
-38.45866699	29.40744019	1203.971875
-38.45890198	34.01130981	1211.014453
-39.33710632	33.05915833	1220.899805
-29.64902649	32.28779297	1204.074805
-30.41269836	33.01085815	1211.308789
-31.35301514	30.06291504	1219.705762
-20.60567322	36.23605042	1205.790723
-22.39482727	33.01911621	1212.486426
-23.94866486	28.75285645	1220.573047
-12.80618896	37.26464539	1209.515918
-14.81135712	32.52028809	1215.682422
-16.67554016	28.37265015	1222.972168
-4.716592026	36.11182861	1212.129883
-5.935188675	31.82609863	1218.498926
-6.996263885	27.88181458	1225.02832
3.545669937	33.93238831	1212.862793
1.848366547	29.50444336	1218.680859
0.963348389	24.73788147	1225.367188
10.39981995	29.94496155	1211.599219
8.800114441	26.37808838	1218.642969
7.301764679	22.97530365	1225.51377
17.0317688	23.21843414	1212.156543
16.28446045	22.95381775	1219.45332
14.4593689	20.89492188	1227.541016
20.32996674	7.535959625	1207.63877
23.74358826	11.46659698	1210.930664
24.76468506	15.10326538	1214.603516
25.01752777	19.78294678	1222.333105
21.42902222	20.36423492	1231.131152
33.16742859	4.196006775	1211.222949
34.82193604	9.928990173	1217.558691
34.11174927	19.11355438	1226.119629
29.68230286	21.33966217	1236.146289
-22.23643036	21.9126236	1236.074414
-8.127526093	20.29350281	1238.523145
0.967086124	16.90579681	1240.93418
-24.79244995	19.98067322	1241.969922
-10.44497681	17.97682495	1244.358496
0.623103666	15.15858917	1247.336133
-26.0368927	17.91158752	1247.783105
-12.27021713	16.09834442	1250.551172
-1.29366951	13.5149231	1253.785449
'HS_CSO484		
8.378092194	48.2821106	1226.399902
2.869402885	36.96314697	1260.393457
-5.730147934	45.29191284	1219.098047
-2.413419724	42.71262207	1214.449902
21.43836212	44.18841553	1227.38916
20.67204895	42.23908386	1221.939063
6.865355682	16.30427399	1236.74248
-9.01618576	17.28512878	1231.039746
21.92717743	15.27001801	1236.298535
-51.20718384	23.71394653	1254.769922
-48.2208374	49.68239441	1225.730176
-45.73467407	32.4930481	1225.220215
-37.03145752	-6.510970306	1211.89043
58.17855835	21.2960022	1268.499805
64.26307373	44.53735962	1243.550098
61.82399902	26.13577576	1243.689941
54.34731445	-9.046627808	1234.509961
10.85289993	32.78779907	1208.609961
-45.85169983	57.53530273	1220.990039
-16.48450012	50.95010071	1216.52002
64.01450195	51.43969727	1242.22002
36.3980011	48.60440063	1227.790039
-11.78550034	28.88779907	1212.8
-4.046829987	-6.987940216	1212.059961
30.26539917	27.12399902	1221.9
21.97559967	-6.208990097	1213.87002
7.490950012	-8.464029694	1229.640039
-8.100289917	-7.249140167	1223.9
23.19640045	-8.268630219	1230.82002
0.20480876	48.94042053	1224.42959
-8.218544006	49.29605713	1223.908594
-15.95774536	49.33931274	1230.725586
-21.26406097	48.87594604	1241.041406
-16.66612244	45.34263611	1250.915234
-8.046775818	39.8747345	1257.579688
13.92631683	38.32355652	1261.679883
24.60718994	41.43091431	1260.177734
31.78127136	43.80293579	1255.225586
31.02446289	45.28686829	1245.085938
26.28016052	47.17515259	1232.941602
16.51877899	48.64720459	1228.796191
-23.87933807	41.62013855	1207.576953
-28.81430054	53.37626953	1206.638965
-34.08780823	59.82728271	1211.947266
-43.66782227	59.02798462	1217.718359
-51.43875122	37.30377197	1243.560352
-48.97601013	50.02005615	1231.373828
-45.99133606	40.50503235	1224.030273
-42.08175354	16.00393066	1216.450488
-36.72796326	2.56294117	1209.826465
-42.28647461	-4.846150589	1226.301172
-43.04695435	5.274204636	1237.09541
-47.06365662	15.14264374	1249.806152
45.25563965	37.71606445	1220.352832
50.73961792	49.73587952	1221.816211
54.85244751	57.27398682	1229.287207
62.63605347	54.52959595	1237.530078
61.38535767	32.58702698	1261.318848
63.38796997	44.10970764	1250.821289
62.82409668	35.26428528	1242.269531
58.62554321	14.16637268	1234.837695
54.8774231	0.921425152	1226.798828
54.15343018	-5.13176384	1245.303125
52.46906128	2.263624191	1253.489648
53.34487915	11.50481339	1264.851465
-35.60412292	55.05264282	1224.843066
-40.74675903	48.74997864	1233.980273
-41.49008179	35.03642578	1244.325684
-38.42590942	20.98862	1245.366406
-21.13663025	50.82478943	1225.102637
-26.62073975	49.48344116	1230.832324
-29.55947876	44.41805725	1237.271484
-30.40675964	35.89443665	1242.851172
-28.56783447	24.94053345	1241.310938
-22.98022156	43.02393494	1242.802246
-22.09709625	35.20192261	1243.811914
-19.1758728	26.97899475	1238.741992
-14.75130615	39.59312744	1250.083398
-13.28132782	33.42217102	1245.106152
-10.85168762	25.57385712	1238.83623
-5.556721497	34.97159424	1253.323535
-4.532312775	29.96161194	1245.918164
-3.029204369	23.55531464	1239.29209
4.147678375	32.56896973	1254.769727
5.258201218	28.07478638	1247.609473
6.423117828	22.55523376	1241.303516
13.85263672	33.47769165	1256.215918
13.8661499	28.7057373	1249.533691
14.93195343	22.83268585	1242.654297
22.93771362	36.77171936	1256.901758
22.18127441	30.58010254	1251.522461
21.57842712	23.9943985	1245.018652
32.20850525	39.02590942	1254.586426
31.10811768	32.16164246	1253.425098
29.79746094	24.29180145	1248.286621
37.16901245	48.42428284	1236.043652
40.56668396	45.30516052	1244.558789
40.93848267	41.30424805	1249.651074
40.53570862	32.72616577	1254.716309
37.33825378	22.59072723	1252.917578
51.70722656	49.36072998	1242.18125
52.14296265	43.31572876	1249.863965
50.00278931	31.79595642	1258.050879
46.04016724	19.68743591	1259.398926
-3.402345657	10.53276672	1229.845898
9.777893066	10.09558411	1232.09209
19.32507477	8.896752167	1233.56543
-4.225734711	4.033347321	1227.475684
9.371678925	3.866061401	1229.83125
20.82353668	2.801023293	1232.33584
-3.836837769	-2.469095802	1226.646875
9.205953979	-2.864934349	1229.567578
20.57652283	-3.926804733	1231.584082
'HS_CSO611		
-0.840373993	9.800498962	1199.065625
6.529503632	39.06033325	1208.094043
-19.07419739	13.67266998	1198.011035
-16.95314026	6.263284683	1202.250879
14.39766846	6.370139694	1202.397852
11.94334335	-0.341064644	1202.80127
-1.292802143	15.28952484	1228.89834
-18.38141479	16.76251831	1229.530762
12.96518707	9.096543121	1230.57998
-46.7434021	45.6900116	1222.620996
-52.85344849	24.96130981	1191.339941
-49.79369812	23.69221802	1215.55
-48.8997345	-0.092777795	1246.870117
51.02525024	23.18128204	1233.279297
52.39388428	8.747119904	1204.52002
47.17878418	5.132752228	1221.379883
33.77838135	-13.25232544	1252.07002
-4.166730118	-9.620819855	1205.65
-49.79030151	33.57059937	1192.17998
-30.92380066	11.56240005	1192.3
53.13959961	11.57770004	1198.990039
27.3256012	-0.180603004	1196.709961
-32.90350037	3.155179977	1211.27998
-21.7397995	-9.115660095	1245.65
21.14850006	-6.237979889	1216.540039
5.477149963	-15.62610016	1245.65
-4.65163002	2.770730019	1249.459961
-20.66920013	5.070660019	1249
9.343190002	-2.784530067	1249.8
-9.813259125	13.35632019	1197.729102
-18.44997864	18.18527069	1196.454688
-22.18628235	26.25211487	1197.451465
-20.46746216	36.35395508	1199.577637
-12.2719841	40.23387756	1202.894824
-2.067958069	40.93112793	1205.887988
15.07770538	38.56140137	1207.438574
21.79929047	34.86223755	1206.353418
25.31748657	29.84005432	1203.450586
24.51547546	21.71934509	1200.843066
17.89803467	13.21394806	1199.173926
8.605849457	10.47687073	1199.141504
-37.58354797	4.801980209	1197.966504
-41.90778809	10.12909698	1188.329688
-47.18789063	18.43863373	1184.046484
-50.01023254	27.59331055	1187.069238
-49.41136475	43.26382141	1209.979785
-50.01385193	36.57074585	1198.033789
-50.05397949	25.89693909	1203.157422
-48.95693359	11.11683197	1227.483984
-48.88339844	-0.505133438	1235.764746
-51.12146301	16.17405243	1246.071387
-46.41026917	26.54130554	1238.284961
-45.4050354	39.42240601	1230.552246
29.12985535	-7.944219208	1205.74082
34.58777771	-4.552534103	1195.12168
42.4691864	2.81859684	1190.443066
51.13130188	9.672929382	1193.587988
52.53702393	24.5353714	1220.191992
54.95021362	17.47514343	1207.17041
48.62117615	6.254008102	1213.425
40.4343811	-4.474164963	1231.663379
35.49290161	-14.10110321	1241.925195
41.22780151	-0.761028004	1250.457813
42.8967041	8.071370697	1243.194141
46.50961304	18.28959656	1237.748047
-41.50933533	29.19470215	1192.752441
-42.66305237	35.99059753	1201.383203
-39.65043335	40.91717529	1213.283203
-38.1566925	36.27922058	1226.372266
-29.65935974	23.26403046	1194.019238
-31.78927002	29.50849609	1198.107715
-31.78320313	33.91172791	1204.697656
-30.78435364	36.0737793	1213.189648
-30.69628296	31.68716125	1223.112793
-22.62014313	36.85849915	1205.917871
-22.42089081	35.15834656	1213.899121
-23.22829742	27.99207764	1220.982617
-11.26717987	38.0107666	1208.795898
-13.25790558	33.31475525	1215.819434
-15.43166504	25.51404572	1222.42002
-1.35574522	35.03275757	1212.291016
-5.078253937	29.50165405	1218.328906
-8.051851654	22.50937958	1223.787207
5.919922638	34.32159424	1215.090527
3.658708572	27.4924469	1220.077832
1.333442783	20.6205719	1224.543555
13.55092621	33.69949646	1214.455176
11.41790237	26.78215332	1219.394629
9.688424683	19.06775513	1224.697754
20.68292084	32.74110107	1211.649609
18.89979095	26.76542969	1218.240137
16.30350494	19.43703461	1224.400879
27.40453796	28.98242188	1209.006934
26.66681213	26.05126343	1216.751074
24.01732178	19.34946747	1223.945996
29.06562805	10.65432816	1198.193457
33.41895447	18.0220871	1202.159473
34.7045105	21.89676208	1207.066211
34.85718689	24.29553223	1216.651855
31.08305054	19.98588409	1226.05332
42.5803833	13.93899994	1198.987402
44.27687378	18.86027222	1206.878613
43.02008057	23.92794189	1218.962402
39.25046387	20.93284149	1230.132422
-14.41427917	11.52920151	1233.774805
-0.506610155	9.218379974	1234.309766
9.011660767	6.245144272	1235.49873
-16.29077454	7.746673584	1238.643066
-2.176019669	5.551410675	1239.14873
9.373509979	3.477079773	1240.728711
-16.01755219	6.40426178	1244.602637
-2.918750381	3.245674133	1244.716211
7.958906555	0.494024754	1246.357813
'HS_CSO627		
97.16529541	13.98712769	1242.789453
96.48704224	38.79841919	1258.397559
106.3009521	5.657676315	1250.160059
107.5618408	2.143912506	1244.28916
95.37955933	17.70683441	1227.829395
97.08848877	11.83759918	1225.77998
122.2282227	32.95877991	1240.661719
126.8527466	23.34376526	1251.188574
116.3018677	35.3847168	1228.131641
130.1323364	13.22137756	1290.006738
121.7796631	-10.3765831	1278.910449
137.1812134	-0.56931653	1272.509277
174.4215942	6.786597443	1258.780664
94.48066406	62.94659424	1207.110352
84.28554077	40.59138184	1197.700293
104.7987427	47.06683655	1199.249805
142.3365601	52.33468018	1189.969824
112.8679932	1.873220062	1227.260059
118.7190063	-9.364019775	1273.709961
107.2469971	-3.678609848	1257.640039
85.49514771	32.4042511	1200.960547
88.06182251	17.76771851	1219.104883
124.3658691	0.672147989	1248.209766
151.8370117	8.121109772	1230.089941
108.7299194	20.48509674	1214.561035
142.4709961	21.04210052	1210.109961
147.4222412	29.93695374	1228.210352
153.4620117	22.42489929	1239.12998
143.5001709	35.46498413	1217.430078
99.7395874	9.880089569	1247.815723
101.4925842	7.353816223	1254.572168
103.5536255	9.729688263	1261.958594
104.2018799	14.94664764	1270.192969
101.6549988	23.84279938	1270.259961
99.69572144	32.88886108	1265.875879
91.47493896	42.36044922	1249.705469
85.92192383	41.05354004	1240.57373
83.6496582	37.29934998	1233.044922
85.7979126	29.48413086	1228.729883
89.28183594	21.15127716	1228.947852
93.47364502	16.29598083	1235.091992
117.4826416	-6.317892456	1256.446777
113.166394	-13.93620148	1261.634277
110.7718384	-16.64322968	1267.623047
115.3820801	-14.27925568	1272.032129
124.1487671	4.131680298	1288.712012
120.7194458	-5.923287201	1283.07168
129.0401245	-5.147177124	1275.611035
149.3661621	1.271654034	1265.312109
161.756311	0.661853981	1258.24541
165.6190186	11.66096954	1267.181543
153.1060425	13.23972473	1275.803906
140.1887817	15.40831451	1284.811523
96.65966797	19.12733154	1211.709082
87.85466919	16.66852112	1206.73584
80.32598877	18.52220917	1204.154004
80.59017334	26.44082031	1201.90498
87.20674438	55.48695068	1203.244922
83.21378174	43.87300415	1198.845605
93.32199707	38.80729065	1197.864063
117.1973145	45.04815979	1196.17666
131.8608032	43.7177948	1190.112109
132.7796753	56.2034668	1197.008105
121.1860107	58.65375366	1204.28125
106.5220093	62.77728882	1208.549414
113.5852783	-3.52112236	1271.176855
118.0326782	1.110914516	1276.349316
123.2196899	9.677378845	1279.996387
133.3467529	15.74829559	1276.99873
107.4233032	2.578125381	1263.063965
110.9813477	5.252427292	1267.133789
114.3309204	9.489894867	1270.333301
118.7573608	14.45881805	1272.182324
127.0690063	16.40643158	1269.002051
109.2968872	16.6278717	1269.085352
114.674353	19.2650177	1267.204492
121.5290161	19.86151733	1262.267285
105.2422852	25.54262085	1266.806641
111.2181763	24.78830261	1262.233203
118.499231	24.48583374	1256.762305
103.5376709	32.14673767	1260.843652
109.8401978	30.00078735	1256.078711
116.9850952	28.77296753	1251.058398
101.2857178	36.91915283	1253.805566
107.5142212	35.28423157	1249.170996
114.36604	34.13650513	1244.541895
96.99025879	39.71937256	1246.562793
103.3269287	37.69734497	1242.753418
110.4983398	36.39553223	1237.936816
91.61091919	40.2991333	1239.58418
99.08731689	39.1283783	1236.460254
106.7730713	38.01089783	1233.062305
89.1432373	38.45440979	1230.589258
95.78450317	40.93207397	1229.207227
104.0808838	40.69360657	1226.52334
86.52731934	23.76230469	1220.970801
87.30415039	30.77387085	1220.087891
89.70200806	35.75270996	1220.412012
94.11065674	43.31800537	1220.591895
103.2973022	45.69237061	1220.469238
84.61318359	30.59529419	1210.959277
87.3850647	38.50728455	1210.361328
92.26756592	48.75230408	1212.420508
102.5114746	53.57929688	1214.047754
132.2061768	25.62992554	1244.447363
128.0167603	31.82917175	1235.085352
125.3049927	35.52723389	1227.816992
139.5049561	24.53216553	1241.980957
134.6534912	30.68826904	1232.377148
131.7142334	36.05895081	1224.302344
146.0339844	24.81583099	1238.85166
141.3988525	30.62433777	1229.619043
139.1313354	35.35506592	1221.45459
'HS_ECH10		
6.095452118	0.950775242	1243.112891
6.934066772	27.12699585	1221.980176
21.05965729	-4.4979599	1240.340723
18.13570557	-11.06781082	1242.800098
-7.770120239	-3.768173599	1239.539941
-5.708750916	-10.28944321	1242.437891
6.705809021	1.304742622	1208.59873
23.89325714	-2.843277168	1211.188867
-8.66129303	-2.797592735	1208.639453
56.07359619	19.90917816	1218.569531
58.99140625	0.318279576	1248.82998
55.08658447	-5.035812759	1230.390039
50.60231628	-28.50996704	1200.394141
-46.67194214	19.47288971	1212.229883
-45.09051208	-1.165252113	1244.940039
-42.47358093	-5.893887329	1226.02998
-33.93229065	-33.22295837	1200.54082
6.55605011	-17.32250061	1237.059961
58.01229858	10.45770035	1245.409961
30.07579956	-6.688339996	1246.2
-44.68200073	6.534220123	1245.97998
-16.68730011	-4.986349869	1243.840039
27.76140137	-18.08170013	1228.97998
23.33280029	-30.36119995	1208.609961
-12.85839996	-18.14080048	1227.37002
-8.526360321	-30.64849854	1208.67002
7.246620178	-16.77359924	1192.359961
24.91790009	-19.03139954	1196.609961
-7.976979828	-18.26269989	1194.1
14.39719391	1.966859245	1243.31748
22.67651215	3.272636414	1242.987695
30.39591064	8.234754944	1242.51416
30.52658997	16.16307373	1235.722754
25.97305603	22.8081604	1228.629492
16.58409271	26.20109253	1224.230469
-3.057845879	26.60049438	1221.953027
-11.79921799	23.11850128	1225.361719
-17.41990814	18.35222626	1229.230078
-17.18291626	10.97622528	1235.254785
-10.62914276	4.05451355	1240.918066
-2.402707672	2.269597244	1242.590625
36.22748108	-16.57773895	1244.880957
45.5859375	-14.69699402	1256.206152
52.91879272	-6.712721252	1261.614941
56.512146	2.901371384	1256.193457
59.92664795	18.41876831	1230.492871
60.80001831	11.92035599	1241.643262
55.84211426	-3.035433006	1239.349121
47.58356018	-17.47544861	1222.362598
45.24289856	-30.5364563	1213.65293
50.38431091	-15.05367889	1200.996973
50.94108887	-2.008738708	1206.760059
52.30806274	12.54127579	1212.45332
-21.89981079	-17.03365173	1240.215918
-30.84580078	-15.73599854	1250.110938
-38.0565033	-9.028620148	1257.276953
-42.51984253	0.549115419	1253.507129
-48.07600708	17.71856384	1224.379102
-46.05945129	11.12003021	1238.152734
-44.0132843	-3.38104744	1235.053906
-34.1766449	-18.21602325	1219.268164
-30.65487366	-30.86409607	1211.06875
-35.99065857	-16.86339417	1197.795703
-35.8858551	-5.003259277	1205.304492
-38.99117126	11.20373917	1208.507422
48.12287903	6.864961243	1246.461719
51.56385498	12.93257904	1237.395508
49.71622925	16.15072327	1226.527832
46.50767212	9.597559357	1216.216309
34.52006531	4.142921448	1245.031152
38.64972839	8.910988617	1240.741016
40.05248413	11.89256439	1233.880371
39.90634155	12.03688431	1225.925293
38.70174561	7.360797119	1217.664063
32.5406311	15.26186676	1230.610645
31.83377686	12.31500778	1224.255176
30.64732361	5.884736633	1218.278906
23.61850281	19.36356201	1225.539746
23.54991302	13.38865356	1221.476074
23.23713379	6.0692276	1216.174805
15.0463562	20.57274933	1221.331738
15.49814453	12.99415894	1218.548828
15.75944214	5.885039902	1214.315527
6.258447266	20.39631653	1219.301465
6.14922142	13.06102448	1216.779688
6.077898788	6.460121155	1213.204688
-2.512029266	20.12090149	1219.853711
-2.089161301	13.24353027	1217.429199
-2.498853111	6.014730453	1213.641797
-10.40129166	19.46016693	1222.723633
-9.854594421	13.65271301	1218.71875
-8.97395401	6.468966675	1214.947949
-18.52477875	16.52076874	1226.070703
-17.99191437	13.60688477	1220.955566
-16.71021576	7.045649719	1215.928613
-20.12394104	2.578197098	1241.425391
-24.52558746	8.884048462	1236.764355
-25.55250397	11.8649147	1231.580469
-26.63857117	12.968396	1223.152539
-24.16470795	8.607032776	1215.227246
-33.482724	6.093653488	1243.743945
-34.99460754	11.8906189	1235.455371
-36.0727356	15.55288849	1223.276563
-33.14681091	10.98072433	1213.945215
18.26957245	-6.511334991	1206.737695
4.508522034	-5.939506149	1205.779883
-5.202423477	-7.133307648	1205.078027
19.53856506	-11.04267197	1203.001758
5.344834518	-10.808918	1202.233887
-6.148965454	-11.2224205	1201.442676
19.65347137	-14.6313797	1198.559766
5.57685051	-14.18016815	1197.167285
-5.784378815	-15.05288544	1196.809277
'HS_G12		
-0.231263614	-350.6501221	959.672168
0.814398384	-379.2321777	948.5871094
16.91561279	-348.6639404	964.0543945
12.72348251	-344.1618652	969.8588867
-17.80356445	-348.642041	962.2327148
-11.94946671	-344.1463867	969.1394531
0.12413311	-373.7443115	978.7138672
14.5035141	-372.7944336	979.1610352
-13.37146912	-372.134668	978.5688477
53.26464233	-389.2058594	977.6135742
57.03876343	-352.225293	963.0981445
54.42955933	-364.6251465	979.3490234
49.03737488	-373.8988281	1018.07002
-54.35751953	-390.4062744	975.8506836
-56.85222168	-357.0625732	966.7226563
-51.16750793	-367.3756348	979.5476563
-49.87434692	-375.6471436	1015.795801
-0.419327736	-340.9992188	974.8521484
52.33120728	-350.0290039	962.205957
28.89120483	-342.7018066	962.8008789
-47.12712097	-347.2191162	960.9488281
-25.63997192	-343.410376	960.0801758
21.57861023	-353.1317871	979.9376953
16.64937897	-357.3133545	1011.091602
-20.28288422	-353.0620361	979.2201172
-15.03876648	-356.8605957	1009.251563
-0.51817894	-372.949292	1009.675781
12.49728394	-372.4077148	1010.899316
-12.64385986	-373.2676025	1008.862695
8.447660065	-350.0730713	958.2977539
17.24199066	-351.5008545	956.9370117
23.10331421	-355.9279785	953.7538086
25.58894806	-364.1498779	949.4453125
21.00884247	-372.6636719	947.6078125
11.27789841	-377.6468994	948.2246094
-8.212934113	-377.2181152	948.0166016
-16.33353271	-372.3728516	947.9117188
-21.30455627	-366.3901367	948.4505859
-21.77379608	-359.299292	951.6859375
-16.72618561	-353.7419922	954.8195313
-9.198445892	-351.1247314	957.1816406
32.55867004	-342.2906982	972.528418
37.50610352	-336.3291748	964.0972656
43.34559937	-337.4325439	961.0223633
49.35735168	-346.6635742	962.0330078
61.45175171	-377.4874756	966.0508789
60.00082397	-362.0012207	962.6524414
55.59832764	-358.2218506	972.3208008
47.15133667	-363.593335	992.6229492
47.06773682	-367.610083	1005.593066
46.01089783	-382.2324951	1008.15166
44.08584595	-384.6290771	994.8918945
50.72385254	-388.2679688	984.7132813
-32.93152466	-345.0945557	973.6963867
-40.16341248	-337.3924072	966.5176758
-42.64399414	-335.3133789	958.6147461
-45.76235962	-340.6112793	958.5144531
-59.23057251	-377.715332	966.7874023
-57.9168396	-361.0371338	964.1914063
-54.95461426	-361.3466309	973.290625
-47.93090515	-367.2294678	992.2087891
-44.72251892	-369.2499023	1005.769629
-43.03410339	-384.2163574	1009.225977
-43.72036133	-385.0193115	995.0256836
-48.62626648	-388.4222412	983.1486328
42.26820679	-351.3802002	959.0373047
47.64685974	-362.5385498	960.6054688
46.50422974	-376.7587402	965.8149414
42.56270142	-381.2509766	978.3902344
29.45439758	-350.8571045	957.2512695
32.89589539	-357.0078857	958.0009766
34.7533905	-364.3668213	959.1395508
34.80891724	-372.1186279	963.5751953
33.27922974	-375.2081055	973.2201172
26.88289185	-367.7820801	955.0298828
25.97416077	-371.5477295	961.371875
23.81169891	-371.8592041	969.6533203
18.1712616	-373.7129883	952.5236328
17.21198883	-373.2595703	960.2556641
15.63357086	-373.1018799	969.1907227
9.10338974	-377.201001	954.2228516
8.831697083	-374.9617676	961.8670898
8.227362061	-373.1553223	970.1265625
0.063423967	-378.1056396	955.3249023
-0.270475507	-375.6534912	962.6251953
-0.462661505	-373.8364746	970.3013672
-8.382736969	-376.8920654	954.7141602
-8.140267181	-375.2076172	961.7683594
-8.313605499	-373.5308838	969.6924805
-15.98775177	-373.9394287	953.0257813
-15.65194702	-374.0394043	960.8276367
-14.68699951	-373.7286133	968.575293
-23.46929932	-369.0532227	953.9568359
-23.96226501	-373.0357422	960.5859375
-22.85834351	-374.1354248	969.0114258
-26.85911255	-350.5501465	956.2476563
-30.33366089	-357.4534668	956.1670898
-31.48615723	-363.3591309	957.7791016
-33.51728821	-372.5577637	962.246582
-31.18373718	-376.5599854	971.0759766
-39.33701782	-351.3509766	956.9045898
-42.73625183	-361.5195801	959.4548828
-44.38040771	-375.7289307	964.5911133
-40.82270508	-382.4111328	974.8425781
9.442589569	-372.4499512	987.1888672
-1.978872299	-372.8168701	986.8351563
-10.27874298	-373.0061523	987.2803711
9.872857666	-372.7937012	995.5240234
-1.456682968	-371.9220703	994.6820313
-11.07136459	-373.8851807	994.9075195
9.280191803	-372.4851074	1003.624219
-1.485109711	-372.4137207	1002.8
-10.53149872	-373.954126	1003.379297
'HS_IND7542		
-1.815736008	27.38561401	1203.57002
-3.133953476	10.3536644	1228.856348
-14.38924866	24.12976379	1198.469043
-13.55630341	22.68273315	1190.540039
15.04949799	24.39725037	1201.930469
14.07546387	24.27677002	1194.22002
-0.319461393	-7.307337952	1204.169043
-15.53850861	-3.845120621	1200.310254
12.93435516	-4.478364182	1203.439941
-48.81370544	-16.07268982	1205.56084
-50.61877441	14.8715332	1195.051465
-41.92675476	-2.769527435	1186.119336
-38.2210022	-25.91994324	1164.140039
47.12978821	-13.54783173	1218.799902
48.46925049	12.58917847	1210.170508
44.02589722	1.455657101	1203.259961
43.6174408	-24.14735413	1174.390039
0.483987999	25.40390015	1181.22998
-50.41759949	16.37669983	1199.640039
-26.24649963	30.84530029	1195.240039
46.65230103	19.06640015	1212.6
24.2576004	31.15690002	1202.65
-22.84929962	15.13600006	1184.52998
-11.18639984	-8.733260345	1165.840039
22.98090057	12.80939941	1190.590039
17.40679932	-8.117140198	1171.07998
2.476300049	-21.80119934	1179.92998
-10.56569977	-19.76820068	1176.190039
15.26170044	-20.90110016	1180.5
-9.058681488	28.13052673	1203.21416
-16.68715668	28.61742249	1203.684961
-22.78029327	25.39253845	1209.045996
-24.43250427	21.40392303	1218.516016
-20.6156662	15.75656586	1224.973145
-12.13047256	12.33373032	1227.941797
5.423803711	12.01392441	1230.625
12.83763733	15.84893341	1228.778418
17.57970886	19.83724976	1224.657813
20.00509796	23.85142975	1217.300391
16.89549408	28.54886169	1208.802441
8.013655853	28.44833374	1205.241895
-29.12639771	24.94050598	1186.792969
-35.15072327	34.70921021	1189.46123
-40.956427	38.07731628	1194.244141
-44.74986572	29.07277222	1197.994141
-54.49887695	-3.948927307	1205.534961
-53.79035034	8.12036972	1201.714258
-45.49894409	6.186252594	1190.230859
-36.64880981	-8.358444977	1176.463184
-32.33690491	-12.63314819	1166.727441
-35.39234009	-26.41513367	1174.517285
-39.4821167	-18.83786926	1185.034082
-45.78824158	-19.62493286	1197.885645
28.58203125	23.22883453	1193.861523
30.82609558	34.02469788	1199.808789
37.67541809	39.4739624	1203.78584
43.92850647	30.93358459	1209.704199
49.09558716	-2.627201653	1218.012988
48.70514221	8.902947998	1214.026465
45.92251892	6.743690491	1206.303516
39.78373108	-6.34034996	1192.323926
39.10933533	-11.81394424	1178.008594
37.48669434	-24.80204163	1186.069727
36.82601624	-17.69761963	1197.545313
42.70359802	-17.2484024	1210.466309
-39.72460632	21.94044037	1202.056934
-44.0619812	9.395590973	1204.075098
-42.77583313	-2.619986534	1206.863379
-38.43764954	-11.76667709	1200.207617
-27.77449036	26.52394714	1203.241895
-30.85102234	19.94791718	1206.084375
-32.44484863	11.71795502	1208.45
-33.10249634	2.776508331	1209.288086
-31.23781738	-4.540048218	1202.916016
-27.15244446	12.98037262	1216.691992
-26.19499207	5.224528885	1213.412402
-24.11803894	0.451821947	1206.37832
-19.01610718	10.43219452	1222.427734
-18.44873505	5.169893646	1216.436328
-16.89621124	0.410964584	1208.780762
-10.54675598	7.403178406	1223.590527
-10.38371582	3.419524384	1216.882324
-9.630609894	-1.120761776	1209.696777
-2.026064301	6.240840912	1224.128125
-1.284899521	2.275417519	1217.740039
-0.556577492	-2.11637249	1210.956348
6.088033676	7.747125244	1225.14248
6.513925171	3.717951202	1218.723145
7.410063171	-0.945597649	1211.589746
13.55818329	10.45332031	1226.359668
13.83274689	4.812122345	1219.841211
13.48915558	0.296501541	1212.641406
20.76161804	12.90987396	1222.937598
21.33362427	5.151674271	1219.779785
20.72906189	-0.154148269	1212.855957
25.24676819	27.53124084	1209.681055
27.9703186	20.50537872	1214.900488
28.52818604	13.85115204	1216.649512
29.30326843	3.917037582	1217.494043
27.26798706	-3.57358284	1212.792578
36.37032776	22.41919556	1213.414551
38.29959412	11.93829956	1216.164648
38.07418518	0.10826906	1217.626758
35.44292603	-8.8504776	1213.231152
-9.747817993	-10.66886597	1195.878906
2.55848999	-11.07780685	1197.416797
10.90931015	-10.51867828	1197.350879
-9.455728149	-14.34476318	1188.87334
2.633939362	-14.37749329	1191.001758
12.47536545	-14.35787964	1191.485156
-7.991274261	-17.99005127	1182.935059
3.226092911	-18.30382538	1184.980273
12.84521637	-18.68314362	1185.162695
'HS_IND7546		
2.429558563	-21.33989868	1190.610645
4.662875748	5.41676445	1201.22002
-13.75788879	-26.11589966	1190.398926
-12.69946899	-33.82646484	1194.518359
19.46855774	-25.31543121	1192.10957
18.56453705	-34.42885437	1195.320313
2.953534698	-15.94528351	1222.659668
-12.10346985	-18.47995148	1220.683105
15.68340454	-19.56043091	1221.289063
-45.37294617	4.951604843	1222.099414
-49.3317627	-16.40755463	1194.556934
-45.63486633	-19.63880768	1210.17998
-40.48743896	-37.08289185	1246.6
54.52433472	1.199655151	1223.988867
56.17156982	-17.07765503	1198.999805
53.94223022	-18.10659637	1211.849902
46.12790222	-34.37061157	1250.9
3.066220093	-43.81199951	1199.959961
-49.22600098	-16.675	1187.57998
-26.08439941	-24.86430054	1187.1
55.7559021	-15.45950012	1194.65
32.42000122	-25.40970001	1189.5
-22.23860016	-34.37900085	1205.840039
-15.24839935	-43.68919983	1232.67002
26.44700012	-34.20029907	1207.559961
20.42250061	-43.37510071	1232.740039
2.382379913	-30.10740051	1243.45
-11.13300018	-31.55759888	1241.92998
15.99649963	-32.34790039	1241.05
-5.49425354	-20.76705933	1189.00625
-12.97251892	-18.17385101	1188.309277
-18.02729492	-12.4745224	1189.927441
-19.16889648	-4.125763702	1192.43916
-13.88334045	2.012581825	1196.374219
-4.773680115	4.668017197	1199.29668
12.89058838	5.293106079	1200.559277
20.47483673	2.492565918	1199.041797
25.26414337	-2.031988335	1196.7875
25.76573181	-9.569772339	1194.550977
21.17290955	-17.72698517	1191.245508
12.363974	-21.32980347	1189.897754
-31.52989807	-33.27192688	1195.10625
-35.98836365	-28.54076843	1185.240625
-41.39624634	-25.05510101	1180.809277
-46.85513611	-19.0249054	1185.432129
-49.336026	-0.370604372	1207.963965
-50.31243286	-9.180444336	1195.832715
-46.77461853	-18.33930206	1202.525391
-39.71205139	-28.84464722	1223.405371
-38.96361084	-39.08481445	1231.691699
-40.08944092	-24.16885376	1244.052051
-39.89302368	-14.51398315	1234.440625
-43.47163391	-1.963666916	1228.24375
36.53091431	-32.73854675	1198.14707
41.78282471	-30.8837616	1188.097949
46.64789734	-25.08506012	1182.609863
53.37277832	-19.05685425	1188.059766
55.95346069	-2.208252716	1213.103027
56.51278687	-9.694516754	1201.800977
55.35638428	-18.0140976	1205.900879
46.44439392	-28.00660095	1222.856836
45.47654419	-40.25521851	1236.330078
45.13404846	-26.20964355	1244.321973
45.13728027	-16.28101349	1235.305273
50.38086853	-4.288415146	1230.207813
-39.02098694	-16.18442993	1189.039648
-41.60292358	-9.461240387	1196.791602
-39.07574463	-2.680133247	1209.607617
-35.64538269	-4.99821701	1221.74707
-25.80479736	-17.39953613	1189.70498
-28.78122253	-13.12589722	1193.23584
-29.63369751	-8.615010834	1198.955664
-29.0444458	-5.11496582	1207.114551
-27.56086731	-8.39882431	1216.519336
-21.42879944	-4.176668167	1198.900781
-20.89867249	-4.996869659	1206.266504
-19.72464294	-10.69354935	1212.631641
-12.2826973	0.047470656	1201.129688
-12.55229492	-4.467227936	1207.098633
-12.24125214	-10.75201187	1213.801758
-3.735430527	0.798786831	1204.360449
-4.772615814	-5.060560989	1209.628906
-5.139638901	-11.29603271	1215.620996
4.445555115	0.544545364	1206.010156
3.890145874	-5.341483307	1211.138965
3.563279724	-11.37825394	1216.439746
12.26927795	0.376701951	1205.46543
11.46147079	-5.118188858	1210.550098
11.21369705	-11.47204742	1216.230664
19.46758575	0.245821452	1203.662891
18.81978912	-4.445795059	1209.754004
17.49709015	-10.48982239	1215.452441
27.09868164	-2.809085083	1202.426074
26.89000854	-3.824185562	1209.456543
25.32891846	-9.276656342	1215.778027
32.24912109	-18.10693359	1191.921094
35.00332642	-12.15087051	1196.894043
35.53304138	-8.359867859	1201.573535
35.89299622	-4.394935989	1209.987012
32.9337616	-7.303289032	1218.162109
44.88109436	-14.99742737	1194.24873
46.11040649	-9.649972534	1201.597266
45.18491211	-3.547647476	1212.185352
42.18086853	-4.586805344	1222.01084
-7.321218872	-21.79672241	1226.751367
4.743447495	-21.75916901	1227.160156
13.32543335	-22.97264099	1227.352051
-8.326786804	-25.95418091	1231.771094
4.147247696	-25.12013092	1232.16748
14.58353424	-26.8583313	1231.944922
-7.702648163	-28.29596558	1237.749316
4.009930038	-27.78205566	1237.969629
14.29786835	-29.13634338	1237.851074
'HS_IND7548		
186.5817139	23.26619568	1159.62666
185.9756836	44.05226135	1176.851172
174.4412109	24.41528473	1155.558789
172.4425293	17.65628662	1154.208398
198.1978027	16.93659058	1166.212793
194.8327881	9.775598907	1166.052246
173.9899414	19.86569824	1185.441406
163.347937	23.80475311	1177.485352
185.6779053	16.03003693	1189.582617
140.0512207	58.86734619	1168.011816
146.0012573	45.36665344	1141.643652
137.8141846	38.71239929	1157.526367
127.1443237	10.73384018	1179.419824
222.0590576	27.28548889	1208.355762
234.6223389	18.0524231	1184.07998
216.9289307	7.636713409	1198.429688
198.7237305	-10.41838531	1210.12207
180.4146973	1.991194725	1159.012793
149.4194458	47.02957153	1139.450684
164.7243164	29.35831909	1145.608008
234.6850586	17.99239349	1180.397266
208.3178711	12.93915558	1171.224609
159.6496094	16.56602173	1161.247266
152.5894165	-2.273445129	1179.318359
197.4299194	1.619438171	1178.282324
177.1716797	-10.58800125	1189.29502
162.9599243	3.327468872	1196.399414
151.0888184	7.08392334	1189.682031
174.5313477	-1.676483154	1200.990625
181.8407593	26.40969238	1156.755664
176.8021851	30.89915161	1155.310938
173.0931274	37.3938446	1156.487402
171.9812622	43.64486694	1160.608008
175.3323608	46.54238281	1166.301074
180.492981	46.29663086	1172.177734
192.1006714	41.61826172	1178.293457
198.0589966	38.2499115	1177.933887
201.5392456	34.11892395	1176.053125
202.4592773	28.79368896	1172.412402
200.3475952	24.51331482	1166.668848
194.1614868	23.09539185	1162.124023
158.4646362	24.25642853	1146.919043
157.791394	31.69793701	1137.859668
158.5226074	40.40354004	1133.679492
153.3077759	45.86560059	1137.070117
143.6959839	55.94440918	1157.704004
147.7869507	50.81202087	1146.788867
141.9819214	40.12564392	1149.693262
135.730481	23.58093567	1162.15918
134.6625488	12.605513	1170.850488
129.3802002	23.15892334	1179.754395
134.5435791	35.41851501	1178.617383
137.6941528	50.37593689	1175.06416
208.8507568	4.83307457	1174.695313
217.9519043	9.740744019	1170.661621
227.8856201	14.62430573	1168.634082
235.1684326	18.04584351	1173.712305
228.0374512	26.81738281	1199.30166
232.7527344	23.43168335	1188.094043
225.9773438	11.01676331	1190.435742
208.5775635	0.513215685	1201.277832
201.7383545	-7.65460434	1204.799121
201.5002319	0.595148516	1215.186133
205.0389893	9.84910202	1212.048242
213.1016357	20.94350739	1209.945117
156.9775635	43.81013489	1144.978418
152.2112915	48.31948242	1151.404004
149.2313232	51.24365234	1162.876855
145.5425537	45.82041016	1173.206543
165.9483887	36.47750549	1151.182813
163.0243286	40.7460907	1154.032031
160.3939331	43.76477966	1159.178027
157.6272583	45.45505371	1166.006836
153.5610718	40.23576355	1172.357031
167.5605713	43.72902222	1164.047363
164.4572632	41.83950806	1169.122949
161.391687	35.38216553	1172.883203
174.0905151	43.38554688	1169.649219
170.7208496	38.39611511	1172.49668
167.1999756	31.7210968	1175.664844
178.9201782	40.95658569	1174.795117
175.2838623	34.90227356	1176.762598
171.6916626	28.3696991	1179.038574
183.605835	38.49289856	1178.993066
180.7953247	32.22400818	1180.790723
177.8049561	25.86283875	1182.983203
189.423584	36.51061401	1180.273145
186.763501	30.77198181	1182.25918
184.1861816	24.22129822	1185.097266
195.4910767	35.36011353	1180.556934
192.9064209	30.05031128	1183.653906
189.7680664	23.95077515	1186.454199
201.8450073	32.13862915	1180.36123
199.9682373	29.22199097	1185.575293
196.4088257	23.13780518	1189.383398
208.8363281	21.34753418	1171.106445
210.7723389	26.33929138	1174.29082
209.8304688	27.95818481	1180.072266
208.1461426	27.01611633	1188.539063
202.4731689	22.57946167	1194.350781
221.2158691	21.99589539	1173.394531
220.9582764	28.47625427	1184.795605
217.0681152	26.55547791	1194.049023
209.9092041	22.07678223	1200.99707
163.4676636	17.34120178	1182.637891
172.8807251	13.60802612	1188.180566
180.1464966	11.32657242	1192.002539
159.5339111	12.96809082	1185.009863
169.6428223	9.18859024	1190.327539
178.2546631	6.914001465	1195.507715
156.749707	9.149427032	1188.603809
166.6122314	5.411284637	1193.609277
174.7319458	2.987801552	1199.113867
'HS_IND7550		
6.729116058	-16.85849915	1190.146387
-4.211449814	7.041703033	1197.500098
-6.544516754	-25.7025177	1190.17002
-2.540223694	-30.89552612	1189.974902
20.88744965	-14.0569809	1193.773145
22.60646515	-20.94166107	1194.97002
1.658643341	-14.72876282	1216.27002
-10.42691803	-21.49455872	1213.520313
13.41710968	-11.00058136	1219.391113
-52.7789856	-11.89079666	1201.709766
-39.856604	-29.01770935	1182.85
-41.08539429	-29.01541443	1196.539941
-33.97049866	-44.54140015	1233.32998
36.68162537	22.4923111	1221.97002
46.36367188	8.387815094	1201.589258
43.98540955	6.460689545	1212.319922
36.3309021	-18.56749573	1248.450098
11.9802002	-35.05050049	1199.1
-36.62590027	-27.89920044	1176.840039
-14.31920013	-27.87810059	1184.240039
47.72650146	6.908309937	1194.8
29.78500061	-11.21139984	1193.390039
-12.93899994	-37.98619995	1198.690039
-6.04919014	-45.51659851	1225.490039
33.03710022	-20.46049957	1207.590039
19.7753006	-34.22049866	1230.75
1.311250019	-29.14570007	1236.17998
-9.102330017	-34.43999939	1234.159961
12.08809967	-25.79379883	1237.65
-0.240271544	-18.44103546	1188.319141
-7.334169769	-18.43352051	1186.793262
-13.68117981	-15.06738586	1186.897559
-16.97692413	-8.128366852	1188.197168
-15.49677887	-1.848163605	1191.338574
-10.79007416	3.545507431	1195.001367
2.99280529	8.444875336	1197.609766
10.36022415	8.598760223	1196.377344
15.94821777	6.535379028	1195.261133
19.73465576	0.66780324	1194.483984
18.99199524	-7.266723633	1192.281738
13.97570801	-12.88631439	1191.076953
-18.25650635	-38.22626343	1188.013281
-22.41639557	-37.13164063	1177.921484
-26.65873413	-33.46749268	1170.869629
-32.87817688	-29.53585815	1174.579199
-49.08856506	-16.1940567	1191.909766
-43.95579224	-23.6127655	1183.78623
-40.57523499	-28.75690002	1189.94082
-35.84761658	-35.67092285	1209.806543
-30.67438049	-44.11181641	1221.021094
-36.81288757	-35.5492981	1227.570996
-40.726297	-26.56321716	1217.441211
-48.91513062	-17.37236176	1208.956445
38.84769287	-15.69993896	1200.694629
43.76911316	-10.95138779	1194.215918
47.9764679	-4.748748779	1187.995898
48.28479614	2.787203407	1190.709082
40.21661987	20.01713104	1211.475098
44.3384552	12.99917297	1202.299902
44.98339844	8.244122314	1206.637012
42.09616699	-4.726893997	1223.337695
40.66455688	-17.4055191	1236.225
35.57922363	-6.934410858	1242.884668
34.56271667	3.682976532	1233.685156
36.92524414	15.1027298	1227.22207
-28.67644043	-24.55531464	1180.072168
-36.19992981	-20.16044159	1185.336719
-40.59882202	-15.67852173	1195.325391
-39.54576416	-17.50443573	1205.900684
-17.92887573	-20.73929138	1184.17832
-22.90088501	-18.05488586	1185.846875
-26.91582336	-15.1559906	1190.13457
-29.82084351	-13.45553284	1196.830176
-29.54208984	-16.7006424	1205.397363
-21.33669434	-8.646253967	1192.34209
-22.07623901	-10.46054993	1198.658203
-20.223349	-15.36421814	1205.724219
-15.15201416	-3.057071304	1195.996973
-14.57759247	-7.935873413	1200.988379
-12.66146011	-14.04974365	1207.269336
-9.157022095	-0.046227536	1199.778906
-7.819704437	-6.483354187	1204.200781
-6.207681656	-12.73404999	1209.470605
-2.551832008	1.901738739	1201.900391
-0.740250063	-4.001262665	1206.497168
1.023154259	-9.72328949	1211.231543
4.059924698	3.951612854	1201.889258
5.647075272	-1.576193142	1206.162988
7.632519531	-7.055190277	1211.784082
10.20273209	6.346414948	1200.712012
11.57193909	1.763609505	1206.037988
12.4877182	-3.522520828	1211.884473
17.78739014	7.120605469	1200.195313
18.17529449	5.525600433	1206.283008
18.63918152	0.890123272	1212.919434
28.08383179	-4.195465469	1193.490137
28.48273926	2.103208542	1196.688086
27.41991577	5.70837059	1200.131641
26.05259705	8.833757782	1207.469629
24.4443512	5.503596878	1215.236719
38.57652588	3.131367683	1195.322559
36.56309814	8.903549957	1200.668945
33.31272278	13.26159668	1210.172754
30.95794373	11.55369644	1219.089844
-6.327948761	-23.31390228	1219.527832
4.056761169	-19.30677338	1221.584668
11.37672729	-16.14094391	1223.874219
-6.987036896	-27.15184631	1224.661426
3.530123901	-23.33406982	1226.322852
11.77226105	-18.90862274	1228.935645
-6.673309326	-29.64751587	1230.531152
2.788796425	-26.13632202	1231.86416
10.66449814	-22.97981567	1234.224023
'HS_IND7577		
6.205755997	-10.79298782	1180.193457
14.90168915	15.16565552	1189.57998
-8.400106812	-10.89861984	1184.259473
-6.317336655	-19.03075256	1184.428906
21.88583679	-17.96772156	1179.990332
14.45856781	-24.19662476	1181.890039
12.69492188	-7.053762054	1208.333398
-1.334929085	-7.097554016	1209.638281
24.24723969	-13.1265274	1207.02998
-37.97325134	14.15407867	1221.949805
-47.2513855	-0.44044404	1188.940039
-41.41463928	-1.260641098	1203.369922
-34.28921204	-20.31279907	1234.7
63.70213623	-5.991840363	1196.62002
60.01090088	-22.92510071	1174.070117
58.45825806	-22.57126617	1187.639941
49.65402832	-38.3475647	1222.07002
3.205390167	-27.3572998	1187.35
-46.29110107	-1.283619976	1181.82002
-20.52949982	-11.90019989	1183.27998
57.13909912	-23.51139984	1167.47998
30.66650085	-26.54769897	1173.9
-15.64980011	-17.92169952	1195.82002
-9.043689728	-32.34309998	1221.27998
26.54500122	-28.37109985	1192.559961
20.6348999	-37.74049988	1219.2
11.82470016	-20.0098999	1226.37002
-2.384410095	-19.34900055	1227.240039
23.16210022	-24.4875	1225.22002
-0.75366106	-9.292014313	1180.474805
-7.70240097	-5.9680233	1181.046582
-10.17556152	0.699430752	1182.786328
-9.18346405	8.479016113	1185.387207
-3.261182022	14.22804413	1187.932324
6.017655182	16.20306396	1189.252832
22.42530518	12.374263	1187.594922
28.51289063	7.138851166	1184.758301
31.05609131	0.882802773	1182.159668
28.73368225	-6.126189804	1179.855566
23.24713135	-12.01862869	1177.741113
14.82792969	-13.12244263	1178.844922
-27.90589294	-15.2723877	1188.82002
-37.7134613	-13.58889771	1181.243457
-44.40560303	-8.970215607	1175.628516
-45.46942749	-3.47784996	1178.42041
-43.18778687	16.74908447	1204.761523
-47.57173767	7.33634491	1192.24248
-46.53452454	0.188385653	1197.542871
-35.30881042	-12.70927887	1211.699121
-34.55268555	-22.52610168	1219.98623
-33.34685974	-7.655521393	1233.249121
-32.46669312	-0.962877369	1225.097266
-36.22964172	9.262454224	1224.25918
33.77982483	-31.02224121	1180.051758
40.6368927	-32.38249207	1170.54707
46.37521057	-28.01110535	1163.185547
54.30162964	-23.97259521	1164.812402
64.6911438	-9.44577713	1184.204883
61.55776978	-17.67263184	1174.278223
60.17041016	-23.22295074	1180.408594
49.82737427	-29.2446991	1198.883496
46.23565369	-38.820047	1209.89502
55.80372314	-27.16029358	1219.548828
58.15635986	-18.96404114	1212.672363
61.60623169	-10.05561066	1204.694238
-33.7770752	1.438509274	1181.939355
-35.6425354	6.405966949	1191.122168
-31.41542358	10.74324341	1205.070605
-27.81524658	6.521723938	1215.716309
-19.32017517	-2.613951683	1183.563086
-20.95403442	2.229028893	1186.453125
-20.79303741	5.772095871	1192.454004
-19.50068665	8.00131073	1200.800977
-18.43368835	4.009857178	1209.081445
-10.91496429	8.765835571	1191.74248
-10.05317078	7.550640106	1198.966602
-8.877885437	2.144823265	1205.247461
-1.225557041	11.64631653	1192.174316
-1.342151546	6.960986328	1197.911621
-0.946033192	0.738281107	1204.061719
7.064565277	11.25579224	1193.392383
6.074461746	5.011650467	1198.220117
5.686185074	-1.002029324	1203.881445
14.50046387	9.545220947	1193.668652
13.8152298	3.260120392	1198.168164
13.43296204	-2.468088722	1203.187305
21.1045578	7.297023773	1191.828906
20.3856308	1.739441299	1196.567383
20.260112	-4.297102356	1202.063086
27.43721924	4.772903442	1188.983887
27.01117859	0.200567126	1194.691406
25.9861969	-5.265103531	1200.32666
33.23916321	-0.905670643	1186.207715
34.5295166	-2.175174522	1192.411328
33.80934753	-6.537781525	1199.24082
33.35982971	-17.26552429	1175.459375
37.91013184	-11.50758514	1177.966797
40.14981384	-8.499420166	1182.000586
43.02413635	-6.654252625	1189.806934
42.23557129	-7.740446472	1198.874707
46.72571106	-17.33627625	1171.313574
50.59704895	-13.51071472	1177.480469
53.09127197	-8.762783051	1187.948145
52.36837158	-9.282579803	1198.833398
2.888702774	-10.28824081	1214.048047
13.85110931	-12.71695938	1212.47334
21.79695892	-15.46329041	1212.362012
1.584729481	-13.49333801	1218.668555
13.02448425	-16.04207458	1217.018457
22.62119293	-18.77695618	1216.702539
1.765424156	-16.66710968	1223.204395
12.86569977	-18.77620544	1221.930762
21.83049164	-21.80621796	1221.841016
'HS_LAU12		
-4.048163986	-3.605181885	1208.181934
-6.241363907	12.100811	1231.862598
10.01719971	-1.537489986	1205.689941
8.860150146	-5.650040054	1200.530078
-18.44080048	-0.654425001	1202.760059
-16.0121994	-3.643479919	1196.839941
-1.55078907	25.58213959	1202.563965
10.72699585	23.97984467	1202.171387
-14.93269958	24.85079956	1197.180078
47.18667908	28.1233429	1226.28457
52.22341919	-0.448993015	1210.585059
49.93165588	25.66217346	1203.269531
46.88909302	41.59397583	1190.282422
-57.51917114	29.81412048	1216.794434
-58.65967407	2.334641075	1199.064746
-55.95759888	24.64859924	1195.180078
-44.5385437	45.91064453	1179.181738
-1.740757179	-0.093267769	1187.283008
49.45433655	-2.684445572	1215.459082
22.46855927	-7.002467346	1202.854883
-58.8699585	4.020083618	1208.545996
-28.63793945	-6.912991333	1197.781445
22.14223328	7.234423065	1191.594824
16.51665192	34.37926636	1175.515332
-24.98778229	9.657482147	1186.774316
-10.11994858	35.65320129	1172.035156
1.358854771	42.92361755	1186.520996
13.5527771	43.05231018	1187.483789
-11.25976486	42.4841095	1183.117578
3.458847046	-3.155563164	1209.048535
10.93326416	-5.0370224	1210.470215
16.42255096	-1.640611267	1215.71084
16.4993866	3.861615372	1223.09668
10.78633881	7.964717865	1228.404004
2.500470543	10.91380692	1231.344336
-14.08323212	11.13222351	1230.657129
-20.67340851	8.52991333	1226.637695
-24.57687073	4.968185043	1221.839551
-25.55560455	0.810977459	1215.235352
-20.74311066	-3.445099258	1209.255176
-12.55331573	-3.718591309	1207.834863
30.70943298	-2.223298264	1196.562402
36.09844666	-11.49710541	1198.950684
38.90992737	-14.67414856	1207.424023
44.97039795	-8.221101379	1214.320898
51.06006775	16.98688049	1227.251758
51.4635437	5.535918427	1220.613574
50.40198364	12.72627792	1207.522754
47.60782166	28.34146118	1194.708398
46.73056335	32.27825317	1187.610742
45.58483582	44.43174438	1200.882324
43.79379883	39.07909546	1207.960645
43.99854431	34.58984375	1220.028223
-35.38899231	1.669860649	1187.683691
-41.02443237	-8.653920746	1190.427832
-48.15146484	-12.45751419	1197.870703
-56.59349365	-4.925112915	1203.304883
-58.11903687	19.22846222	1218.443066
-60.96694946	8.729940796	1211.851758
-56.15288086	13.51881866	1197.240137
-49.4993866	30.69478455	1185.341504
-42.35879517	35.46884155	1177.757617
-45.48681335	48.74181213	1190.153516
-47.6063385	43.31334839	1198.310547
-53.47924805	38.01264038	1209.212012
37.47116394	-3.192206383	1214.96123
41.22667236	5.948942566	1220.577246
39.32507019	18.00397491	1223.52334
37.28624878	28.65246277	1216.550684
22.98175201	-4.036252594	1212.143164
26.63102417	1.16927433	1216.199805
28.00844421	8.069218445	1219.447363
28.07909546	16.18522797	1220.826758
28.0848114	23.91520996	1214.216113
19.05267487	9.353282166	1222.562793
19.05779114	15.72919769	1220.159668
18.29803467	21.19803162	1213.091309
9.902467346	12.01175003	1225.810938
10.53439713	16.13435364	1219.895996
10.37547913	20.5927002	1211.930664
1.872943687	13.54289703	1225.516016
3.127394676	16.8043045	1217.976367
3.966159439	21.00769806	1210.288184
-5.627479935	14.76217957	1224.768945
-4.641126633	17.7350174	1216.878027
-3.562305069	21.43496246	1209.250293
-12.88468018	14.21701965	1224.126465
-11.68284225	17.60674591	1216.712012
-10.87497635	21.41771088	1208.283789
-19.60295715	12.26857224	1223.233594
-18.7379776	16.80500793	1216.541602
-17.18014984	21.28391113	1208.710645
-26.53095093	9.970927429	1218.969238
-26.91253052	16.40115051	1215.858984
-25.49029083	22.25246124	1208.72832
-30.77410583	-2.425864601	1205.61875
-34.75905151	3.369893265	1210.453613
-35.67507019	8.574292755	1213.007227
-36.7962677	17.2046463	1214.660059
-34.1930542	24.94878998	1208.964063
-45.97625732	1.183726215	1207.262402
-47.89861755	8.887255096	1211.977051
-47.15100098	19.35704651	1215.287695
-44.60349731	29.47984619	1210.381152
7.758708191	28.32382507	1196.800098
-2.897964287	28.63209839	1195.425391
-11.33264618	29.31299133	1193.067969
9.590122223	33.35019531	1192.898535
-1.614256668	32.89017334	1191.173242
-11.65765686	34.11745605	1189.555957
9.751332092	38.77502747	1189.836328
-0.702592325	38.3584198	1188.364355
-10.09546051	39.12002258	1185.999121
'HS_LAU13		
-4.272800064	45.75109558	1186.57002
-2.996068001	44.35233765	1152.387793
16.85566254	43.93999329	1188.708105
12.65046387	43.18224487	1194.891113
-23.57906647	42.11966248	1186.533691
-21.59503632	42.27684021	1194.038086
-1.777200508	16.09668274	1166.148242
13.16379852	17.56958008	1172.097461
-17.880336	16.52213745	1170.245801
57.16893311	16.58154755	1163.100488
55.77892456	33.27277222	1190.099414
50.65245056	11.72603073	1188.119824
38.71794739	-20.65466461	1189.566699
-53.78199463	17.88648987	1151.704492
-60.43959961	34.58655701	1178.550195
-56.13169556	13.60870514	1180.781445
-45.45534668	-19.96728516	1186.869629
-4.610979843	32.04649963	1203.37998
50.44140015	43.68699951	1195.690039
25.69429932	45.08980103	1193.62998
-59.7	43.05669861	1184.509961
-35.07359924	43.66640015	1188.22998
20.36109924	28.59920044	1191.47998
10.96709976	-5.806959915	1199.05
-25.43939972	27.21650085	1189.22998
-20.78950043	-4.875939941	1196.509961
-3.778030014	-10.4	1177.05
11.28378983	-10.56378708	1181.074121
-19.3746994	-9.592310333	1179.07002
5.504596329	48.41229248	1185.689063
13.22023315	49.94568481	1182.467871
18.03800507	50.6574707	1177.229004
20.64941254	49.87999878	1168.972168
16.43145599	47.6847229	1160.44707
7.366020966	45.84055176	1154.62793
-12.6104393	44.45013733	1152.959473
-21.57284851	44.83082581	1157.256348
-27.22933044	44.74673462	1163.446094
-27.95989075	45.91437988	1171.581543
-22.71310272	47.13447571	1178.990625
-15.06424561	46.03085938	1184.201172
30.94882813	35.3303009	1199.722363
37.96730347	42.5251709	1204.145801
41.39198914	49.23492126	1202.128418
48.4447937	45.62670898	1198.270898
58.89526978	27.08357544	1173.163867
57.95487671	34.63251343	1186.136719
52.64135132	22.9030426	1190.997266
43.48811951	2.338734436	1192.481836
37.27745667	-8.202908325	1196.51416
41.4926178	-12.8339447	1182.792383
46.52721252	-2.283950615	1176.752832
52.4152771	8.775424957	1167.09502
-38.15083923	34.49390564	1192.016309
-46.03924561	42.50570374	1196.02002
-52.21398315	49.62256775	1196.699609
-57.89963989	47.34963684	1189.620215
-59.60021973	28.10780029	1160.169238
-61.26065674	35.68247986	1174.076855
-57.62645264	25.34960022	1179.692969
-49.7788208	5.198007202	1186.460156
-45.38712769	-7.607954407	1191.503027
-47.96973877	-12.7674057	1177.942383
-50.46966858	-2.918617439	1169.682422
-51.7343689	8.410919952	1157.703613
39.86323853	43.90364075	1190.127734
45.1949646	37.24076233	1182.406445
46.09533997	28.84701538	1169.962891
43.10675049	15.10726929	1168.774414
25.59845428	45.63416138	1184.383203
29.38385925	43.7473999	1180.639746
31.7241394	39.15188599	1175.417578
33.28173523	32.32236023	1169.788379
33.12367249	21.91627655	1170.557422
23.18452301	42.61610413	1168.327148
23.63678894	34.8506897	1167.042676
22.61846466	26.1500061	1169.343262
14.68879089	42.47310486	1160.69873
14.60933533	35.53986816	1164.019434
14.06295319	26.92288208	1167.38457
5.838634109	39.94559631	1157.171387
6.423106384	33.28255005	1161.858301
6.466407776	25.55680695	1165.985352
-3.232112122	38.14624329	1155.894141
-3.027858162	31.53153992	1160.228906
-2.829080963	24.44702454	1164.071777
-12.05068207	38.53237	1156.541602
-11.50374298	32.42274475	1160.812109
-11.68271027	24.97718506	1164.720508
-20.14213104	40.12583313	1158.597266
-19.58430939	33.18382263	1161.315918
-18.68804626	25.9914093	1164.910254
-28.61145325	39.74613037	1163.220703
-28.25007019	33.17567139	1162.257227
-27.14538879	25.47462311	1165.416992
-34.51521912	44.42397766	1181.129199
-37.00198975	41.2117157	1175.370703
-37.57074585	38.15729675	1170.332031
-37.67953491	31.49318848	1163.796582
-35.25392151	22.63962555	1164.445703
-47.82721252	42.11575012	1181.394824
-48.85934448	36.6474823	1173.224316
-47.0122467	28.74204712	1161.916211
-43.16635132	17.16013794	1159.964844
7.649359894	10.16317444	1173.890137
-5.037032318	9.866870117	1171.571777
-14.87137604	9.16516571	1172.628027
8.292476654	2.930189514	1176.820117
-4.960631561	3.243953705	1174.439941
-16.52048492	2.580677795	1175.000684
7.428123474	-4.251105118	1178.605566
-5.302423096	-3.833665848	1176.632227
-16.71611938	-4.698980713	1176.955566
'HS_LAU33		
7.645059204	17.17366333	1193.323535
17.90604095	-12.17610855	1183.33252
21.57354431	22.19717712	1199.690039
18.87571259	25.83363037	1203.480371
-5.655296707	13.12904663	1197.439941
-6.444576263	16.74347687	1200.289551
10.9022316	-6.650566101	1217.309961
24.9519577	1.777942085	1219.42998
-1.965914917	-8.365498352	1215.640527
62.49284668	-6.674437714	1203.979297
57.72817993	35.39727783	1196.360449
54.39992065	16.62230988	1213.419922
53.22949219	-4.526766586	1251.222559
-31.94022827	-30.57437134	1190.301367
-45.63225708	4.513967896	1188.67002
-35.1462677	-13.68265991	1204.7
-31.40602112	-25.8484375	1245.82998
2.786120033	25.83250122	1216.309961
54.66049805	40.3071991	1191.640039
31.88059998	29.26029968	1197.5
-44.267099	5.626229858	1182.17002
-21.05110016	14.69799957	1191.42002
27.39259949	21.44700012	1218.12998
18.42570038	5.744260025	1250.840039
-12.24380035	8.546910095	1210.75
-9.149479675	-3.358300018	1248.27998
9.972619629	-12.57809982	1238.6
24.16860046	-6.756929779	1243.340039
-4.752809906	-15.89459991	1239.52002
15.94586334	18.70437469	1194.950684
24.64786377	20.08665314	1193.764063
33.52243347	17.00232697	1191.712402
39.00245667	7.843952179	1188.465137
36.14134216	-2.291640854	1186.081934
28.20933533	-9.649331665	1183.637988
7.106381226	-14.02318573	1181.008984
-3.27870636	-11.3990242	1180.520313
-10.6602478	-6.066794586	1179.457422
-13.85379791	1.726877594	1183.050488
-8.626770782	10.66968079	1186.97627
-0.434898806	14.41305847	1192.30918
36.57053528	34.43466797	1211.028027
42.99776001	42.47201233	1201.508008
49.41960754	44.8427124	1194.427051
54.349646	40.54644775	1191.847949
62.52052612	9.555805206	1192.596582
59.81800537	28.40965576	1190.20332
53.61549072	25.43876648	1205.487793
52.62282104	11.21519623	1228.462207
50.9415802	4.130532455	1242.110742
57.12087402	-7.018500519	1240.495996
57.38495483	-5.45194397	1226.416504
61.96436157	-10.26519775	1213.862891
-28.33145142	13.23667908	1205.500684
-35.68679504	18.79478149	1194.837793
-40.99416809	18.56577606	1185.767773
-43.36481628	10.31033783	1181.798926
-38.05784607	-21.08509521	1183.657227
-42.31861267	-5.314872742	1182.998926
-38.2028717	-2.849167633	1198.637695
-33.47485962	-9.725793457	1220.691406
-32.19880066	-14.76760864	1237.413379
-29.20848389	-29.52432556	1233.191016
-30.74998474	-30.08589172	1218.331934
-29.86265259	-33.97850952	1202.29082
48.25953064	32.20236816	1190.868164
52.12822876	21.37173157	1191.476855
53.52270508	3.199261093	1196.324512
51.40061646	-7.255666351	1209.866309
36.9150177	24.01965332	1192.245215
42.04537964	19.23359222	1191.393262
44.61132202	11.004879	1193.113574
45.38108521	0.809398842	1196.622363
43.04516602	-3.485668564	1207.829102
40.46843262	3.424937057	1191.812695
38.90204163	-1.772270012	1197.711914
35.15982361	-2.467002487	1207.671387
33.23726501	-4.84479866	1190.695313
31.33309021	-5.002732849	1198.651367
27.86352844	-3.281134033	1208.731152
25.3743515	-10.3441803	1191.367383
23.24877625	-7.569329071	1200.519922
20.65718231	-4.652997971	1209.80332
16.25350647	-12.91786652	1191.627832
14.25867615	-10.08549347	1200.18916
12.18395309	-7.549510193	1208.860742
7.064234924	-13.48207092	1189.237109
6.50572052	-11.72291489	1197.648535
4.843465805	-9.592941284	1206.737109
-1.758939743	-12.77561111	1186.065723
-0.947702599	-13.20471649	1194.441992
-0.53228941	-12.14834747	1203.76084
-10.74527512	-9.411463165	1184.983984
-8.918598938	-14.21010742	1191.323047
-7.363194275	-15.30046539	1200.93252
-20.5850296	9.285687256	1185.862695
-22.09501648	1.396480751	1183.896191
-20.46425018	-5.071400452	1185.326074
-17.74305267	-14.81359711	1189.585449
-13.76608582	-19.79869995	1199.035352
-33.35168152	5.388774109	1182.902637
-31.14489441	-4.399444962	1183.903418
-26.40067139	-18.21474762	1187.474902
-21.72509766	-26.26470642	1197.182422
19.89698029	-2.47276516	1225.162207
8.015254974	-6.472354889	1223.562988
-0.307335281	-9.253753662	1222.753223
20.24447174	-3.332304382	1231.453223
7.968449402	-7.12939682	1229.369727
-2.075948715	-11.38252487	1228.362207
20.16208191	-6.352531052	1237.022559
8.055510712	-9.85149765	1234.650977
-2.225328445	-13.86543427	1234.806055
'HS_LAU47		
-5.927869797	38.60803528	1190.711328
-4.177227783	42.68546448	1161.377148
7.246730042	34.68058167	1193.139453
3.406011581	32.91809998	1199.247266
-21.31095123	33.79585266	1189.720313
-20.23705597	32.5381073	1197.538086
-6.309601593	13.30923767	1170.461328
10.2701149	14.21404114	1175.259473
-20.81083832	13.45381622	1172.108789
52.63248901	15.10177002	1164.340137
50.7083374	33.1166626	1193.7
46.55048828	14.20429993	1188.590039
38.85447998	-17.87253876	1192.45
-57.47692261	13.96676788	1152.089551
-61.7105896	34.8286499	1179.480078
-60.09296265	16.90279388	1175.270215
-52.38434448	-17.38932953	1183.890039
-8.631610107	22.0076004	1201.3
47.07049866	39.56799927	1198.309961
20.16269989	38.04840088	1200.12002
-57.65889893	41.3446991	1181.65
-35.45079956	38.56560059	1193.47998
15.51580048	17.92819977	1197.609961
8.992510223	-5.731840134	1198.440039
-29.27030029	18.73029938	1192.059961
-25.875	-4.993109894	1195.109961
-6.966649628	-9.517890167	1176.97998
7.877890015	-9.353179932	1181.62998
-19.71470032	-8.46013031	1178.459961
0.633477211	39.89849548	1191.397949
8.02155838	41.09700928	1190.092676
13.87437897	41.93201599	1184.646387
16.30233002	43.56335754	1176.287012
12.78863449	44.23582458	1168.349805
4.989942551	43.78291016	1163.154492
-11.74626923	43.43970337	1161.139453
-18.5540802	43.58626404	1165.03623
-23.27320709	43.52516785	1170.026855
-24.86698608	42.20945435	1177.875391
-22.54399414	41.52554932	1186.10498
-14.56758423	39.38658142	1189.509082
22.92901917	29.60159912	1204.888574
31.90870056	36.89486694	1210.551367
37.07344666	43.7915802	1207.12832
44.98161011	40.87290955	1200.479492
52.85152588	27.61517029	1173.518262
52.05680542	34.58558655	1187.505078
47.88329773	23.15509491	1191.614063
42.26153259	1.341042042	1192.399805
38.46194763	-8.591182709	1198.053613
38.97133484	-12.7669014	1180.540332
41.81340637	-2.910894394	1173.34082
47.86081848	7.00467453	1165.653418
-39.5447113	28.26373291	1196.988281
-46.21416016	37.37155762	1199.416699
-48.52314453	44.03580017	1195.105078
-55.34511719	42.08108215	1185.486035
-59.27489014	27.17219849	1158.551563
-61.03562012	36.43443298	1171.262109
-59.62729492	24.69691315	1179.403809
-56.02249146	3.96539917	1181.36123
-54.0020752	-8.239546967	1187.270898
-51.74472046	-11.48448792	1171.545215
-52.16201172	-1.446400547	1165.238184
-55.35528564	6.455919647	1155.62666
35.88639526	40.81451721	1192.180176
41.20383301	34.89779358	1184.378516
41.53798828	25.99350891	1172.350391
38.89854431	12.96481171	1169.289258
20.98796082	39.38908386	1190.608984
24.91667938	37.52772827	1185.7625
27.7745575	34.61836853	1179.146777
29.1563324	28.31516113	1172.87334
28.65977173	18.13282623	1171.960156
19.58540039	37.69397583	1173.620313
19.92959442	30.46208496	1171.170703
18.56812286	21.8341156	1172.594434
11.35004501	39.02632141	1167.71748
11.11507492	31.43456116	1169.364355
10.25470505	22.8609848	1171.879102
3.236249542	37.58616333	1165.120801
3.124437714	30.10908813	1168.369434
2.846044731	21.92982483	1170.738867
-4.830474091	36.36526184	1164.112988
-5.394023514	28.92563477	1166.740723
-6.172763443	21.27337189	1168.956836
-12.16134567	36.81330261	1163.942578
-12.72194672	29.73447876	1166.730176
-14.06163177	21.63677521	1168.780664
-18.70523987	38.38461914	1165.059668
-19.79654846	30.58073425	1166.702344
-20.20514374	22.66151428	1168.467969
-26.52026978	38.04538879	1168.078906
-27.79030151	30.66072083	1166.158691
-28.20540466	22.08359985	1167.289844
-33.1820282	38.92116699	1185.63291
-35.24127808	37.72922363	1178.533398
-36.1046875	35.6536377	1172.90332
-37.56516418	29.28082275	1165.269727
-36.44247742	19.61630859	1164.37959
-46.16622925	39.65574341	1181.477441
-48.12644653	35.27209473	1173.242676
-47.76611633	26.87852173	1162.300586
-46.36442261	15.33785553	1159.781445
4.606541061	7.362068176	1174.96377
-8.630513763	7.323807526	1173.399512
-17.90735931	6.724404144	1173.148438
5.258094025	1.167474937	1176.820605
-8.090485382	1.827783585	1175.561621
-18.93700104	1.24331274	1174.933594
4.385688019	-4.639959335	1177.682617
-8.111659241	-4.06256218	1176.645996
-18.07732391	-4.663711166	1176.509082
'HS_MOI02		
24.61860962	15.7452713	1200.761816
12.77146835	-11.41165619	1194.540918
38.22749939	10.37954102	1209.460059
37.87954712	17.46734161	1213.75
8.614118195	20.99600372	1207.37998
14.4344574	25.91195679	1212.42002
15.14464417	-4.483110809	1221.290137
27.96793823	-7.856076813	1222.62002
3.977881241	0.519410563	1221.92998
59.93880615	-38.45515747	1204.790234
73.31658325	-9.378347778	1204.950098
68.13237915	-17.46216278	1218.409961
54.32047119	-18.45041046	1251.000195
-39.72298279	-5.528354263	1197.570313
-30.22496643	29.02205811	1201.330078
-31.65368347	16.69414215	1214.109961
-22.73841705	10.42157516	1248.19043
25.8427002	20.26289978	1221.059961
74.20670166	-7.788140106	1200.52998
46.6446991	9.880680084	1208.359961
-25.76109924	35.39460144	1198.409961
0.620449018	28.10769958	1205.540039
40.38129883	5.614780045	1225.02998
28.47850037	-3.723649979	1249.859961
2.993840027	19.75449982	1224.659961
4.518119812	5.358840179	1248.35
11.8314003	-11.0564003	1243.12002
23.60939941	-15.19539948	1244.190039
2.636120033	-5.969739914	1243.22998
31.63485718	12.60078735	1200.710352
37.46816101	8.11863327	1200.916895
40.86491394	0.775384808	1200.433496
39.19243774	-7.33908844	1198.187793
31.8437439	-11.78823166	1196.316797
22.28585358	-13.07388916	1194.885352
5.561643219	-7.353154755	1194.6625
-0.188642597	-1.24343853	1194.85
-2.713199043	5.50894928	1195.348535
-0.344995356	12.49036942	1197.115234
6.786231995	18.31820526	1199.152637
15.75355072	18.39975433	1200.180273
53.48502808	7.616171265	1218.41123
63.31940308	9.973490906	1211.111426
69.66706543	7.413414001	1201.968164
73.5916748	-2.123488045	1199.600879
67.50119019	-28.57134399	1199.234961
71.784021	-15.69919281	1198.731152
69.04881592	-12.46941299	1211.803613
63.89129028	-14.49371796	1233.757129
56.8644165	-13.47641144	1245.418555
54.57839966	-32.92438965	1244.03252
50.7630249	-34.3163208	1229.810645
52.37832642	-38.97544861	1214.033496
-5.681209183	30.85012207	1217.704297
-11.1506752	37.04468689	1208.705566
-17.79259033	40.14823608	1202.073535
-24.26628113	36.93605652	1198.485645
-39.10242615	8.893140411	1194.268848
-31.80828857	24.70676727	1196.115039
-28.5605011	23.83227081	1208.616699
-29.28645325	14.54862366	1228.415918
-22.87026825	13.58578949	1242.334766
-31.91775208	-1.679842186	1240.793359
-30.08594971	-5.909809494	1226.419824
-34.18588257	-7.908940125	1209.30332
62.37605591	-4.16790657	1201.01123
62.40533447	-14.49637756	1200.224023
55.70031738	-25.39649963	1202.535156
48.76818542	-29.86701965	1213.176367
47.67461548	2.274045563	1202.258594
49.96567383	-4.775883102	1201.555273
49.15283203	-11.9668129	1202.33125
46.0881134	-18.73826904	1205.069336
42.55490112	-21.24167786	1213.158105
40.67316895	-12.01473694	1200.343164
37.83728027	-15.79837494	1204.785449
35.73467407	-14.12029266	1212.789453
30.19085083	-12.97318268	1198.453027
30.08076172	-11.89531326	1204.839648
28.74282837	-10.17240219	1213.161914
21.31124268	-11.26275177	1199.427637
22.37573242	-9.18433609	1206.335742
22.44485168	-7.22023468	1214.077734
13.38455048	-9.075779724	1200.214258
14.31547852	-6.59325943	1206.736719
14.81687012	-4.605569839	1213.869922
6.174831009	-6.473631287	1199.835742
7.373530579	-4.092789841	1205.506348
8.025508881	-1.865690994	1212.904785
-0.136867702	-3.184696007	1198.556348
0.025025985	-2.535370636	1203.470898
1.878167725	-0.560791874	1210.919141
-7.719838715	3.278229904	1196.037695
-8.47204361	-1.030124283	1201.039844
-6.311558914	0.033176619	1209.169531
-2.953182793	22.95506287	1200.49248
-9.065981293	17.48653107	1199.29834
-12.31331177	11.98770065	1198.530078
-16.32391357	3.511458206	1199.826855
-14.84906616	-0.955591011	1207.979297
-17.07781525	26.93685608	1198.894336
-21.42854462	18.86525879	1197.723438
-26.26528625	4.970314026	1197.78623
-25.32696686	-3.415369797	1206.151074
23.20774078	-7.910819244	1228.46582
13.4657547	-3.587028885	1228.008105
5.862010193	-1.597244549	1228.390234
23.03223267	-9.957788086	1234.419238
13.2775116	-5.135873795	1233.78457
4.359724808	-2.936482239	1233.816797
21.19617767	-12.60215988	1239.45332
12.21679306	-7.595343781	1239.237402
4.338967133	-5.11531105	1239.491602
'HS_MOI11		
17.58029327	9.804081726	1197.479688
19.7419342	-9.440414429	1181.069043
32.5729126	12.67459946	1204.700488
28.07346497	15.90766754	1209.77998
3.513554382	10.4634285	1200.879883
5.090059662	15.61470032	1205.52002
15.91678162	-13.12524109	1212.221094
30.01017151	-12.76427383	1217.560645
2.003208733	-12.08058701	1210.941211
65.51303711	-31.68597412	1214.812695
72.46323242	2.886481285	1216.450684
64.97911377	-9.273731995	1222.980176
50.28516235	-19.16422424	1257.790137
-36.35345764	-23.96379242	1192.849512
-37.42911682	6.888996124	1197.489355
-36.08942261	-7.765019226	1205.330371
-33.93898315	-12.14541016	1243.258984
14.38910065	16.41519928	1219.890039
74.38549805	4.497800064	1210.9
44.5618988	14.90700073	1206.02998
-36.14079895	9.016200256	1191.95
-8.600309753	15.01360016	1197.040039
37.09679871	7.327870178	1220.809961
22.29850006	-4.343510056	1247.659961
-4.748080063	7.786380005	1214.759961
-4.114670181	-1.158129978	1242.42002
8.450761414	-20.65512085	1239.765039
22.22778168	-20.21503143	1243.128516
-4.390399933	-17.97480011	1239.35
25.22618103	10.95245209	1197.803711
32.84204102	10.73319702	1197.022656
37.94875793	7.015868378	1194.002734
39.69171448	1.051535416	1189.066895
34.7138916	-4.211176682	1185.326563
27.63986206	-8.045160675	1182.133789
12.15716858	-8.488683319	1180.236816
5.1735569	-5.207644272	1181.54082
0.167137194	-1.389028263	1183.290234
-0.814199638	3.865483856	1187.644434
3.199071503	9.06378479	1191.763281
10.4134491	10.30394287	1195.242188
49.52080078	14.64759369	1221.05957
55.85498047	20.57040863	1213.965039
65.56200562	19.97532654	1210.688867
72.76168213	11.74861374	1210.661426
74.0034729	-18.81477661	1207.939063
76.17089233	-4.745540619	1209.807422
67.31091919	-3.06073761	1220.004883
57.49243164	-14.21374207	1235.206445
50.20978394	-17.5788559	1247.604785
52.10649414	-27.13695679	1245.073242
56.35546265	-29.58908997	1232.397754
60.39051514	-32.17919617	1220.521875
-16.63392029	14.26002655	1211.994043
-20.24874115	20.94126587	1202.082715
-26.47272949	23.00067596	1194.434961
-34.76539612	16.78334351	1192.022266
-37.8230011	-13.08820648	1189.086523
-37.55017395	0.12872802	1190.391406
-34.86446533	-1.199022007	1201.695801
-32.69532471	-11.03956985	1219.603516
-34.28789978	-6.065394592	1236.641602
-34.6331543	-21.73647614	1230.133008
-31.86764221	-23.30363159	1216.372461
-33.30431213	-25.81802063	1202.332031
62.11309814	6.04511795	1205.11709
64.80844116	-4.636249924	1206.143066
60.71824341	-17.65554962	1206.584863
54.82297974	-24.29125977	1216.079395
45.2744873	9.038640594	1200.878223
48.90083923	3.141276741	1200.943164
50.10244751	-4.047675705	1201.351563
49.45911865	-12.30015259	1203.630273
47.20855408	-17.08841553	1212.077832
41.22234497	-4.498378372	1194.60293
40.56855164	-10.24623642	1200.007031
38.55713501	-12.95237274	1208.478516
33.0740387	-7.467063141	1189.453027
32.46104736	-9.805537415	1197.188086
31.16431885	-12.03388748	1206.492188
25.70450134	-9.776694489	1188.434473
25.27489624	-10.52314148	1196.849902
24.53921051	-12.13839645	1205.874707
18.48300171	-10.5266777	1188.09209
17.52702484	-11.43953476	1196.039746
16.51492767	-12.28869629	1204.109668
11.49211655	-9.841064453	1187.108398
10.73010864	-10.84990082	1194.485254
9.155179596	-12.04609299	1202.566016
5.023577499	-8.11307373	1185.935059
3.870156479	-10.32870941	1193.161914
3.220494843	-11.80167465	1200.866992
-2.772322655	-5.048045349	1187.563379
-4.287488937	-9.915428162	1192.557227
-4.900857544	-12.395121	1200.230859
-8.09373703	9.853819275	1192.924902
-11.30551605	3.941043854	1191.765039
-12.4121315	-1.44206295	1191.608105
-14.35005035	-9.858406067	1193.420898
-13.53224792	-14.95492554	1200.185449
-23.1565155	8.29801178	1192.233984
-24.85082245	-0.491652679	1191.882227
-25.19003296	-12.16993103	1192.789453
-23.98377533	-19.48167419	1199.40332
23.51236115	-14.7392868	1222.814258
11.7749649	-14.13197174	1219.910059
2.994371033	-13.41979218	1219.247559
22.37427368	-16.29577484	1230.019238
10.47086868	-15.41507263	1227.167285
0.194280601	-14.83813934	1226.226758
19.99683685	-18.45414124	1236.515918
8.664862823	-17.91779175	1234.005664
-1.176309013	-16.70186005	1234.095605
'HS_NT2563		
17.40422516	9.044322205	1203.080078
6.096914673	35.54480896	1210.262402
2.307288551	0.40808239	1204.181836
6.516133118	-5.063698578	1203.730469
34.7660553	12.61079483	1212.110352
33.53868713	2.82834034	1212.898047
8.499675751	15.7271347	1232.896289
-6.407679749	8.620272064	1230.022559
22.17138519	16.62897339	1237.600391
-49.02662048	19.40690613	1216.410059
-41.27047424	-5.153835678	1193.730371
-40.16748962	-3.185762787	1216.089453
-43.80957947	-11.32590408	1250.769141
54.41452026	48.58000793	1249.630273
71.00180054	31.77428589	1226.585449
59.44412231	27.64277039	1244.933496
47.64432983	12.37664032	1277.809668
18.07236633	-11.48446732	1219.883301
-31.57661743	-8.111042786	1188.358105
-9.349015808	-2.174596977	1198.040039
69.32389526	31.60050049	1221.930078
45.21235046	15.51359253	1212.633691
-6.827510071	-8.204820251	1211.489941
-5.970647812	-16.43480835	1247.10498
38.33929749	6.412519836	1226.109961
27.178302	-6.786746979	1257.316113
3.538079834	6.676873779	1255.844727
-9.701158905	-0.292299008	1251.537305
18.53424072	7.728202057	1259.409375
9.394358826	6.753121948	1201.562109
1.068392563	6.801277161	1199.597168
-6.686669922	10.4495575	1199.498145
-11.24777679	17.32896271	1201.449316
-8.654833984	25.06351318	1204.525684
-2.257795143	31.65181885	1208.119727
15.48074951	37.73737793	1211.933594
24.75490112	35.98909607	1213.277441
31.22229919	32.23250122	1212.1
34.83552246	25.64477234	1210.907422
35.04838867	18.44355469	1208.839355
27.1504364	12.79366226	1206.329492
-16.00469208	-11.76758041	1202.566309
-20.90412903	-12.84462433	1192.525586
-24.43875427	-11.01168365	1184.811621
-29.85915833	-7.730757141	1186.828223
-45.6777832	13.58426514	1202.675879
-41.34963684	1.35989666	1193.037012
-40.61235657	-4.855287933	1205.152148
-38.36361389	-10.73019562	1228.265039
-37.1322998	-15.97247467	1239.299121
-42.71771851	-2.762208939	1244.99043
-41.51079407	5.749969864	1235.03125
-46.08339233	17.12244263	1226.466895
49.90591736	9.39524765	1220.540723
56.80669556	13.7830307	1213.840039
63.61268311	20.20819092	1209.070801
68.64343872	27.30843506	1216.879688
60.16561279	45.60527649	1238.085156
67.12473145	38.13883362	1227.188965
65.30202637	28.2010376	1234.640039
55.44143066	18.97116089	1253.751074
53.13148804	8.965392303	1265.849121
47.09356384	21.87179871	1271.266699
47.15664978	30.75440979	1262.066504
48.84740906	42.35166321	1255.699512
-24.57479553	-0.920953751	1192.707422
-30.9869873	5.391915512	1197.217383
-35.04840698	15.67275085	1208.143555
-34.82399292	16.06291656	1222.776855
-12.18848724	3.540491486	1198.463086
-17.2240036	6.449599457	1199.988086
-20.92362518	11.33327255	1203.506055
-23.84521637	16.26868134	1209.851855
-24.36816101	13.76258545	1219.634961
-14.72576447	17.80894318	1205.704395
-15.69436035	18.1735199	1212.024707
-14.46015472	13.71567841	1219.247559
-7.677890015	24.3335968	1209.077051
-7.646011353	20.62612457	1214.656445
-6.652633667	15.3637146	1221.749902
-0.700703001	28.40933228	1213.034961
-0.222127366	22.65507813	1218.31377
0.340812159	17.05723572	1224.693848
7.149923706	30.9180542	1215.723633
8.099247742	25.30534668	1221.307715
8.745697784	20.16587677	1227.325586
15.36930847	33.09502869	1217.300098
15.74009247	27.63031311	1222.520898
16.5151474	22.13441925	1228.975781
23.37269745	34.07962646	1217.484961
23.11622772	29.92147217	1223.65957
22.51743774	24.73887634	1229.938184
32.31011047	32.37910767	1218.455566
31.25140076	32.31055298	1225.530859
29.84424133	28.12597656	1232.688184
44.27168274	21.24932251	1213.47959
44.58882446	26.38591003	1217.33584
42.99050903	30.24990234	1220.962891
40.48804321	35.15218201	1229.037402
36.397229	32.43902588	1237.47373
56.88206787	27.47661438	1218.364453
55.16317139	33.57215881	1224.294141
49.31555481	39.52677307	1234.258594
43.64463196	38.3745697	1244.611914
-2.419830322	8.049945831	1236.575098
9.960043335	11.93690414	1239.437207
18.61633911	13.74878082	1242.882813
-4.378033447	5.201481628	1241.91123
8.375209808	9.042280579	1244.868945
18.87024841	11.75748215	1248.745898
-5.174768448	3.54462204	1247.82168
6.81315155	7.237819672	1250.830859
17.25729828	9.166461945	1254.632031
'HS_PAL24		
4.080802155	6.411440277	1203.761426
-4.52506218	-26.40975647	1201.740332
20.08111572	5.666643906	1207.640039
21.11898193	11.39383469	1211.45
-10.26102295	13.7701889	1206.959961
-7.748079681	19.49519958	1210.110059
-1.954324913	-15.88373871	1225.4
15.80083618	-19.22403412	1225.02998
-19.46999054	-7.237888336	1225.189844
40.21362	-37.2289093	1222.169238
54.3133728	-8.110540771	1208.77998
47.42912598	-23.76751862	1232.52998
43.35518494	-23.25427399	1264.941895
-50.48836365	-9.684640503	1224.540234
-47.1638916	18.07758942	1215.110059
-43.1591095	6.427435303	1234.980176
-41.69005737	-0.967145538	1267.691504
7.75039978	20.52319946	1229.87002
49.14930115	-1.540769958	1205.45
33.64379883	7.695279694	1203.9
-47.46359863	21.46179962	1206.75
-19.3427002	26.10280151	1202.57002
31.53460083	6.026860046	1219.47998
22.05780029	1.454819965	1251.65
-19.02769928	18.60619965	1219.640039
-8.06371994	10.60719986	1253.07002
0.0481796	-13.30839996	1248.82002
14.85659943	-15.86419983	1247.2
-12.91430054	-6.584870148	1248.97998
13.35117493	5.516366577	1204.734375
22.19788971	3.174729919	1203.65791
27.73614807	-4.356870651	1201.650879
25.52154846	-14.73114471	1201.181445
18.85719604	-23.9776062	1200.246387
6.980745697	-27.32713623	1201.501367
-14.99615021	-20.9762558	1200.474707
-23.13657074	-12.15872345	1198.763184
-25.24486237	-2.693482208	1198.17334
-23.01575928	6.612221527	1198.468652
-14.15243378	10.91178436	1200.805762
-4.772799683	10.61387405	1203.203027
39.04984131	9.511047363	1213.867773
41.97065125	10.7227562	1205.993066
45.70317383	7.707264709	1201.374609
49.71637268	2.283875847	1202.386719
46.48181763	-27.51404419	1212.037402
53.77956543	-15.99495697	1207.780469
48.4716095	-14.35866241	1221.36416
44.25282288	-19.33484192	1243.968457
41.57229919	-14.90679779	1254.80332
40.60707703	-32.98580017	1255.843945
37.83152161	-35.46207886	1243.532813
37.36478577	-38.58232727	1231.325781
-22.92603455	28.06620483	1214.967188
-26.4086792	32.41010742	1206.145703
-32.91025085	33.6513855	1199.346094
-41.90906677	27.58041992	1203.409473
-49.9782074	-0.484153509	1215.428906
-50.9930481	12.23493805	1210.93418
-43.04465942	13.43351135	1223.677246
-39.09627075	6.1605896	1243.59375
-36.04062805	6.39645462	1256.506836
-44.62951965	-7.089987183	1258.090039
-44.83743591	-10.62842941	1246.591895
-49.40489197	-12.78742752	1234.302051
42.32887878	-2.58051796	1202.823438
42.46144714	-13.11899719	1207.829004
37.57034912	-25.95154114	1214.055859
33.66157532	-31.80885315	1226.270605
33.35359192	-0.454888248	1202.695996
34.32501526	-6.737543488	1204.574316
33.05506897	-14.14681396	1207.675
30.62894897	-21.77092438	1212.383594
29.10817261	-24.87400208	1221.403223
25.74029541	-17.77884521	1205.539063
23.87048492	-20.69033203	1210.829785
22.86843109	-20.35340576	1217.734766
15.89549713	-23.02227936	1203.777148
15.5730545	-20.78622742	1210.143555
15.21159515	-19.2414093	1217.254004
5.602890396	-24.34749298	1205.856836
6.767814636	-20.90769043	1211.922754
7.219602203	-18.65268097	1218.40498
-4.333850479	-22.89563751	1206.951855
-3.746682358	-19.26659546	1212.815625
-3.151864624	-16.11871338	1218.638672
-13.23235779	-18.21858063	1205.626855
-12.09033051	-15.10684509	1211.299023
-12.41868362	-12.30223923	1217.764551
-20.70544739	-12.08893204	1203.274902
-19.02066498	-10.31382751	1209.59707
-18.56966705	-8.501293182	1216.188574
-25.73637085	-3.050160789	1203.116406
-25.8010437	-5.151999283	1209.115332
-25.16292114	-4.499979019	1216.150684
-23.5232666	17.60592957	1200.083789
-28.98066711	10.94888535	1202.341113
-31.08161316	5.524772644	1205.121289
-32.95966797	-1.550845909	1211.249512
-32.39993591	-4.314110565	1219.797949
-36.25112	17.40262604	1203.015039
-38.14578247	7.089208984	1206.762695
-40.86343384	-1.367826653	1214.500391
-40.70336914	-6.89012146	1225.370605
10.03620987	-17.50744781	1231.210352
-4.054651642	-13.00908051	1231.398535
-14.64492188	-9.689784241	1232.236719
10.91464844	-17.11252747	1237.16377
-2.720337677	-12.90351257	1237.205078
-14.46127625	-9.805627441	1238.393555
10.47562943	-16.57296143	1242.635449
-1.907209015	-12.7804863	1243.252539
-12.33119507	-8.918745422	1244.598633
'HS_PAL26		
-4.873195648	-18.30486755	1209.195898
14.48455963	8.523159027	1214.668945
-16.41991425	-11.42436981	1214.616699
-19.32218475	-19.04084778	1214.670996
8.064601898	-26.07221985	1207.80166
3.358407974	-31.76459961	1207.95791
6.917245483	-10.1364357	1237.251758
-8.610168457	-4.182151794	1239.404883
18.88310242	-20.32777405	1233.107324
-25.92091064	19.87586975	1240.866504
-43.01143799	8.070072174	1222.025293
-35.72076721	2.27192688	1244.752246
-35.51850586	-14.81548615	1277.879004
47.51424561	-25.52610931	1222.271387
35.31021423	-42.35979309	1202.758105
36.38813477	-43.09403687	1218.084277
30.40055542	-58.04170532	1259.592383
-10.93997345	-35.44588623	1220.688477
-40.40583496	3.525973892	1215.425684
-30.29458618	-7.51659317	1209.475
29.36366272	-39.22387695	1197.30957
15.88010254	-34.76538391	1198.428027
-29.56835327	-12.25922241	1227.383984
-20.44939423	-33.21055298	1252.730176
9.752112579	-37.45984497	1215.384863
1.751338768	-48.98583984	1246.658984
2.917584801	-23.37532959	1260.816699
-9.287796021	-18.74255219	1262.078223
13.36787415	-33.75782776	1256.60332
-10.25243378	-12.74493713	1211.196484
-15.39724731	-6.745592499	1210.167871
-16.61312408	0.856742287	1212.000977
-14.43882904	10.03498077	1213.897949
-5.41986618	13.93408356	1215.109277
5.026656342	12.31641693	1215.988672
21.10790253	2.22090683	1213.195313
25.82415466	-5.249995422	1209.243066
26.50074158	-12.70121841	1206.135449
21.65527039	-19.39883881	1203.948145
13.42250366	-21.99543762	1203.810059
4.24993248	-20.85559998	1207.237793
-38.06214294	-12.4091835	1218.94209
-42.43037415	-7.954840851	1211.17998
-43.55191956	-2.888491821	1207.518457
-42.12728271	1.566621304	1209.570215
-33.46094971	20.00941925	1230.707227
-40.35994568	13.15736542	1222.782227
-39.79760132	5.941563797	1233.387207
-34.48072815	-4.526051331	1254.741602
-34.93561707	-12.5809288	1265.698535
-29.80394287	-2.269991493	1273.390332
-27.22591553	5.764951324	1261.720801
-26.23387756	13.9215271	1249.068555
11.56130142	-46.5019104	1207.324121
18.03396149	-45.22803955	1197.825293
21.89537354	-45.21570435	1191.787988
24.76925201	-43.45604858	1192.008301
47.57716675	-30.63729553	1210.658691
39.10257568	-36.4124115	1201.691797
36.75296021	-42.45953369	1209.707813
30.46521912	-45.11121826	1231.718457
28.70613403	-53.63451538	1246.868457
38.18540649	-46.51348572	1252.231641
41.5008606	-36.90753784	1240.63623
46.57820435	-29.65639954	1230.425684
-33.83295288	3.496003723	1213.883203
-31.76839294	8.920855713	1221.923438
-25.79352112	14.42581177	1230.492676
-23.40041199	10.8203064	1242.521582
-25.73820496	-1.430545712	1213.075098
-24.8990387	2.932329369	1216.829199
-22.39776917	6.795297241	1221.77373
-19.63400879	10.51137009	1227.387891
-19.77997589	7.151431274	1236.012598
-14.12266998	9.493070984	1219.459277
-12.86859589	8.621340942	1225.427441
-13.78747253	3.633373642	1231.453516
-3.854397202	10.74008408	1218.984668
-5.260160446	6.12106514	1224.41543
-6.7672966	0.757921982	1231.029102
4.99132843	7.850518036	1220.164258
2.169741631	2.737412071	1225.644043
0.131661987	-2.358519173	1231.763477
12.70039902	3.480107498	1219.940723
10.4952507	-1.714216805	1225.288184
8.679115295	-6.588091278	1230.732715
18.92442322	-1.784208107	1217.486328
16.70783539	-6.249505997	1222.365723
15.29692383	-11.46573868	1227.859375
23.82489471	-6.971669769	1213.566895
21.92768097	-10.61727371	1218.94248
20.06239471	-14.85772705	1224.657422
26.9104187	-14.67180634	1210.59502
27.61836243	-15.33161011	1216.386914
25.63320007	-19.17134399	1222.275
20.04683228	-29.78577271	1201.437012
24.97789459	-27.13900146	1204.60918
27.90623779	-24.66815033	1208.394727
32.37348938	-21.50975647	1214.495801
31.70560608	-22.29268951	1222.842871
27.44161377	-34.00905457	1199.63418
32.64962769	-30.70446167	1205.337793
38.59336853	-26.04386292	1213.872656
39.28283997	-25.00395966	1224.464551
-4.337445068	-10.03772278	1244.519434
6.919929504	-16.70762329	1241.865234
14.46817322	-22.5375061	1239.894629
-5.82216301	-13.52970276	1250.486035
5.047984695	-20.07051544	1247.407617
13.94680481	-26.54048157	1245.414258
-5.407452393	-16.64556885	1256.591504
4.548387909	-22.43289642	1254.07959
12.80041351	-29.50243225	1252.513281
'HS_PAL43		
10.96957245	-8.861314392	1190.88125
-2.625297928	23.7221344	1197.382715
-3.704693985	-19.59571686	1192.64834
1.388462162	-24.48583679	1195.120313
26.86828308	-6.440323639	1198.84375
27.24814148	-16.64112396	1202.469043
0.991188335	-0.093502003	1223.426855
-14.87753143	-8.807802582	1219.374023
17.92915192	4.258358002	1226.922949
-49.41112976	-6.59039917	1217.413672
-42.81873474	-32.25012207	1187.151367
-40.28483582	-29.61974182	1211.795313
-33.80226135	-47.63703308	1251.82041
40.88980408	34.28572693	1236.776563
62.13977051	11.91490021	1215.914941
49.04263611	10.88849335	1233.572363
48.88391113	-16.58808899	1267.76377
17.66421204	-30.15868835	1202.906836
-38.04455872	-31.69195251	1181.133105
-10.20405655	-25.58776398	1186.119434
62.3897522	13.84068146	1210.159766
40.88302612	-6.375794601	1198.710938
-10.4266304	-35.70332642	1204.030859
1.761782646	-41.63720703	1237.958594
37.27673035	-14.96730042	1213.386133
25.71507263	-32.09505615	1242.926172
2.664652443	-15.97838287	1248.420117
-10.72353287	-23.55148773	1246.727734
18.13295441	-12.81764984	1251.694531
3.485654449	-12.8046051	1188.64248
-4.944480133	-14.75802307	1186.484961
-13.07940674	-10.80911789	1186.299707
-19.88157501	-1.374829865	1187.228027
-18.72244568	9.822870636	1190.460938
-11.9430069	18.92719727	1194.049414
6.801522827	25.80313416	1198.425879
16.82778015	24.57332458	1198.472656
24.53161926	20.17890167	1197.404395
28.37986145	11.11939697	1196.589355
27.72581482	0.670233774	1194.101367
20.21808777	-5.594460297	1191.860352
-15.71057281	-36.10750732	1194.141211
-20.071492	-36.21456909	1182.068848
-26.72045898	-36.36489868	1175.685547
-34.71081543	-32.67328491	1178.459375
-53.68077393	-13.95024719	1200.472949
-49.32786255	-26.84326782	1189.583789
-40.17311401	-32.8991333	1200.558301
-34.42266235	-37.42012939	1228.590234
-26.78857117	-45.45521851	1237.477441
-36.91575317	-31.9206665	1246.984668
-41.24763184	-20.78823242	1237.156641
-45.7379425	-10.89191132	1225.485547
46.12319946	-12.81761322	1207.770996
51.57494507	-7.348291016	1199.656836
60.35441284	-1.022202206	1194.780176
63.24362183	8.294535828	1201.028418
52.80753174	33.15995483	1227.20625
60.73366089	22.01345215	1217.102441
56.07539063	6.955931854	1223.797363
49.61615295	-5.29020195	1244.550098
46.65537415	-17.86287079	1255.416699
44.48971863	-2.026906967	1260.961914
42.18547058	10.21959839	1251.789453
40.11610718	25.67003479	1244.025293
-29.22671509	-24.41224518	1183.210547
-37.33735657	-20.18904572	1191.518848
-40.69580383	-10.00015564	1204.064551
-38.26539307	-10.42867966	1219.11875
-16.2474884	-18.80310211	1186.504883
-22.35692139	-16.36458282	1189.331152
-26.9266449	-11.94505615	1194.603223
-30.2528595	-7.150126648	1202.393066
-29.86300964	-9.705184174	1213.363867
-22.05721588	-2.455794525	1194.045508
-22.67354279	-2.823923874	1201.792383
-21.55101318	-7.117477417	1209.878223
-16.96534271	8.646573639	1196.247852
-15.80576019	3.067464638	1202.952441
-14.81336212	-2.850126839	1210.769824
-10.12582703	14.85492096	1200.688477
-8.890379333	7.101972198	1206.583691
-7.941656494	0.49421072	1213.345605
-1.660786438	18.21623993	1203.800781
-0.222505379	11.23785477	1209.797168
1.170262814	4.934457779	1216.012402
7.238475037	20.25670776	1204.397461
8.167861176	13.95821381	1210.375
10.10239563	7.888587189	1217.259375
15.74971924	21.25272217	1203.595508
16.07099762	16.09607391	1210.91416
16.73118134	10.49561386	1217.838379
25.33988342	18.59322815	1204.681543
24.60010529	17.69048004	1212.689551
24.40370026	13.04473877	1220.49375
38.24114685	3.326232147	1197.835352
38.29959412	10.57048264	1203.331836
36.50588684	14.52870636	1208.399707
33.79211121	19.87243347	1216.952148
30.52001953	16.54605713	1225.725293
50.33444214	12.58000412	1203.613867
48.24189148	17.24357758	1212.89668
41.7553833	24.76331787	1222.80957
36.75166016	21.88983765	1232.799023
-8.630350494	-10.22955399	1227.384082
4.755998611	-4.788774872	1229.892773
14.96711884	-2.183565521	1232.559277
-8.3295784	-14.98826904	1234.100684
4.685068512	-9.397958374	1235.796777
16.07791138	-5.892036438	1239.181543
-7.361440277	-18.37889557	1241.00918
4.658930206	-13.13265533	1242.492871
15.79181213	-10.41434097	1245.995703
'HS_PAL45		
2.376269341	-17.7670166	1211.981348
15.3528717	12.82572174	1215.890137
-12.28244324	-14.36088715	1213.309375
-14.42244568	-20.6798584	1214.159277
14.07577209	-23.9960968	1214.57002
11.3159523	-30.5092041	1214.759961
6.406274414	-5.198629379	1239.730273
-10.4372261	-4.176152039	1238.730273
16.77607269	-15.21465912	1239.691113
-37.04343872	24.52820282	1238.85
-50.64235535	-2.114125824	1213.721973
-39.30158691	0.616001892	1236.72002
-46.0273468	-13.38075409	1268.549902
56.55983276	-11.9561615	1239.4
51.76821289	-38.92147522	1217.139941
42.93193359	-32.20343933	1241.57998
38.16495361	-44.50644226	1273.17002
-5.743500137	-35.58059998	1219.82998
-50.30150146	-0.887267971	1208.640039
-24.47709961	-12.6276001	1207.32002
53.41489868	-37.48739929	1213.45
26.82950134	-33.41279907	1210.190039
-22.9076004	-17.88090057	1228.040039
-22.82279968	-29.02749939	1251.4
17.78470001	-32.70119934	1230.8
9.167919922	-43.37369995	1253.67998
-1.058940029	-20.89349976	1262.990039
-14.03999939	-16.41790009	1260.07002
10.87979965	-28.18380127	1259.67998
-5.06866188	-14.33218384	1210.850684
-11.32180176	-9.909293365	1208.405859
-14.12086945	-2.175752449	1208.064063
-13.72316132	7.268661499	1208.53877
-5.67838707	13.21045837	1211.62832
5.236970139	15.13565063	1214.462695
23.78497925	8.407668304	1216.015137
30.11123962	0.658553791	1212.699316
31.53029175	-8.394049072	1212.048242
29.54671631	-17.26099396	1211.258789
20.98358917	-22.89396973	1210.805078
10.99095612	-20.30371857	1211.696387
-32.96282349	-17.6187088	1216.204883
-40.45645447	-16.99304352	1205.235742
-45.22461548	-12.71548386	1199.543848
-48.21367798	-6.209724045	1202.98125
-44.55183105	19.0469696	1226.106641
-50.65832214	7.956848907	1216.708594
-45.5015564	0.646441364	1225.624512
-40.76331177	-6.203314209	1246.849023
-42.55016785	-12.33933105	1256.662988
-39.6253479	-0.710045338	1264.982031
-36.41465149	7.968276215	1255.392285
-35.27117004	19.46923065	1247.454199
27.87884521	-40.03067932	1220.339941
34.19255371	-42.07979736	1209.311035
41.06368713	-42.23591919	1205.149023
49.05570374	-39.24825134	1210.845508
59.00205078	-19.84065247	1230.896777
57.21837158	-30.50475159	1220.992383
50.16587219	-33.76530151	1229.685059
38.14127197	-38.0069458	1248.641309
34.61544495	-42.28179626	1259.912988
41.86030579	-32.6139801	1267.79082
42.87859802	-23.97165833	1258.335352
51.5447998	-15.74150543	1250.442188
-37.93432007	-1.544166183	1206.686621
-39.16270752	5.947805405	1216.361133
-33.62081909	14.46513214	1227.061914
-30.38536682	12.65605392	1239.957324
-22.56986542	-4.616434097	1206.158008
-25.13414307	0.442775631	1210.017676
-25.21449738	5.42859726	1215.845996
-23.86364441	9.367437744	1223.714746
-23.836409	6.658055115	1233.638281
-15.28516998	7.553070068	1214.992676
-15.06432037	7.482450867	1222.424316
-15.61151581	2.887712669	1229.994629
-3.99403801	11.01673508	1216.576563
-5.904071045	6.819338226	1223.280762
-7.788147736	1.806806755	1231.000684
5.004556274	10.56888275	1219.747363
1.872228432	5.382777786	1226.15498
-0.616773558	0.397772622	1232.86084
13.15293427	7.804305267	1221.433008
10.48139343	2.642481613	1227.540723
8.345604706	-1.903662872	1233.629785
20.54267883	3.862810516	1220.749805
17.6562561	-0.628291702	1226.828027
15.39783325	-5.718696213	1233.287402
26.74759521	-1.186493587	1218.036523
24.08979034	-4.36833992	1225.538477
20.8321701	-8.692024231	1232.159375
31.42833862	-9.471538544	1217.497656
30.86531982	-9.035832977	1225.042188
27.54735718	-12.17925034	1232.733984
30.49165344	-27.16162109	1209.11543
35.76010437	-22.77176208	1213.264453
36.95900269	-19.38367157	1218.162207
38.24158936	-14.50781708	1226.746777
34.39749756	-13.83000336	1236.122168
43.62184143	-30.58211975	1211.318652
46.08255615	-25.94656067	1219.611133
46.89177856	-17.45056763	1230.077051
43.29827881	-14.61446838	1240.874707
-6.039957809	-7.106479645	1245.513379
6.003148651	-11.09606705	1246.033105
13.01780548	-16.44938049	1246.136426
-8.312550354	-10.28822327	1251.194531
3.554945374	-14.8703186	1251.35127
12.7142128	-19.97351685	1251.654688
-9.076350403	-13.59805908	1256.72832
1.889614868	-18.24369812	1257.376563
10.75580063	-23.5950943	1257.138672
'HS_PAL57		
-9.083267975	-9.267842865	1197.741895
-7.589321899	19.61740112	1208.149609
-27.43626709	-11.42350845	1200.380078
-26.73017273	-16.9631012	1201.431543
8.184217072	-13.7397583	1203.32002
6.637114716	-20.67077789	1203.4
-10.02326584	-3.958522415	1226.566504
-26.2800293	-2.972463608	1225.77002
4.448418427	-8.339524078	1226.77998
-56.38215942	19.28085022	1226.554785
-63.21279907	1.147878838	1198.538965
-58.89763184	-4.838329697	1220.37002
-57.55484619	-13.39112701	1251.22207
37.38883362	11.49478607	1232.919434
44.46773071	-6.948337555	1206.972559
37.71513062	-9.597576904	1224
31.86014404	-23.34925995	1255.787988
-10.13479996	-31.08599854	1204.07002
-59.19140015	1.584700012	1193.62002
-37.18370056	-13.0003006	1194.27998
43.53789978	-4.538850021	1203.2
19.32920074	-18.22299957	1197.140039
-37.30780029	-17.88800049	1210.340039
-29.64769897	-29.03200073	1239.509961
15.83919983	-23.06829987	1213.509961
2.58260994	-32.85150146	1241.490039
-12.63590012	-15.26950073	1247.72998
-26.03080139	-14.075	1246.32002
1.365019989	-17.92089996	1248.009961
-17.84885406	-7.814420319	1196.422754
-25.00214691	-4.272454834	1196.378516
-30.03666992	1.981389618	1197.464551
-30.83421936	11.3793663	1199.834766
-25.64864197	17.76123505	1203.391113
-16.7329834	19.66694031	1206.220996
1.458791256	18.57956238	1207.60918
9.632085419	14.99290466	1205.260742
15.39194794	10.37735901	1202.849316
15.59472504	1.745343781	1200.51875
9.447040558	-5.820981216	1199.102832
1.084158039	-9.304547882	1198.244238
-41.92157288	-16.83254852	1200.596973
-47.79464111	-14.70003662	1191.141602
-52.8894104	-9.506637573	1185.658887
-57.98827515	-2.430464172	1190.180273
-62.89455566	19.51472015	1211.365723
-64.23880005	10.21929626	1200.552832
-59.33761597	-4.099051666	1210.646094
-58.27307739	-13.56843872	1229.484863
-56.72037354	-19.75353851	1240.760938
-56.32305298	-6.1021492	1247.028125
-54.49238892	2.514262199	1240.118848
-54.39429932	13.67812195	1233.264551
23.06565247	-22.48236847	1204.82959
29.7318512	-20.73636627	1196.462012
35.99726868	-16.2664444	1191.271191
41.27434387	-9.346475983	1196.970703
43.25863953	10.94071503	1219.870215
45.75995789	2.046762848	1208.744043
38.28103027	-11.29920731	1214.917773
33.91201782	-19.93598175	1234.477637
31.80962219	-28.22035828	1244.080176
33.59051819	-13.49638367	1250.84707
29.95506592	-4.761513901	1243.845215
32.61911926	7.496724701	1239.07793
-49.71818542	0.612572956	1194.627832
-53.05175781	8.319329834	1202.381445
-50.75759277	14.56571808	1214.330762
-47.7759552	10.32979507	1227.291992
-37.21569824	-2.624393082	1195.807715
-40.31301575	2.89877243	1199.455273
-41.47638855	8.151675415	1204.737402
-41.21647339	11.06181488	1212.591406
-40.81363525	6.824514008	1221.965039
-33.50324707	11.84605942	1205.324414
-33.38531494	10.1365303	1212.028418
-32.83996887	4.649156952	1218.999121
-24.12124329	14.76792755	1207.579785
-25.03758545	9.486890411	1212.670898
-25.32667847	3.05797596	1218.732227
-16.05192719	15.06335144	1211.01875
-17.2522171	7.946323395	1214.915234
-18.0782074	1.570138454	1220.047461
-7.75952301	14.07778931	1212.833203
-8.35042038	7.086616516	1216.588672
-8.868050385	0.774679852	1221.108789
0.580803442	13.31759033	1212.077148
-0.382028532	6.679298401	1215.890527
-0.640135574	-0.260656786	1220.80625
8.401215363	12.5684639	1209.933496
7.163596344	6.976303101	1215.016699
5.760436249	0.410730267	1220.339063
16.0890976	8.651500702	1208.27334
15.12664948	7.42614975	1214.991016
13.14116364	1.711474419	1221.60957
20.37073669	-8.398839569	1199.130566
23.45484009	-1.776069832	1203.651953
23.85496368	2.478533745	1207.99375
23.45638428	7.315190125	1215.861328
19.94487457	3.121674347	1224.20625
32.96724854	-4.319539261	1201.467578
33.87839355	1.414378357	1208.582813
31.70953064	8.398969269	1218.679883
27.24649963	5.795905685	1229.32207
-21.42198486	-7.151571655	1231.319043
-8.310585022	-9.328631592	1231.642871
0.858658981	-11.24921341	1232.477637
-22.52743225	-9.535237122	1236.97832
-9.670274353	-12.7065094	1236.482324
1.293266773	-13.92599335	1237.895215
-22.24660645	-12.040522	1242.312402
-10.53712845	-14.63708801	1242.387988
-0.026052043	-15.46616821	1244.111426
'HS_PAL98		
-10.845298	-32.20162659	1245.260156
-13.46729431	-4.940073395	1245.02998
-27.26808167	-37.9263916	1246.639355
-24.38368835	-44.25390015	1249.25
6.743260193	-33.46896667	1250.071289
4.273525238	-40.95656738	1253.518457
-13.06354828	-21.52163086	1269.619141
-27.0353241	-25.00314636	1268.254883
-0.315535235	-20.63792114	1270.730371
-66.59326782	-12.54441071	1270.35
-67.41394043	-37.38538513	1247.969922
-63.1425415	-33.14009399	1267.870215
-55.72418823	-44.84791565	1295.57002
34.16824951	0.972392178	1278.309082
42.98726196	-21.36803894	1261.020215
35.07487488	-18.86313782	1278.819922
28.85046082	-34.12221985	1304.680176
-9.446350098	-51.8552002	1260.959961
-64.75419922	-34.26870117	1244.5
-37.05109863	-44.25559998	1242.240039
41.19400024	-19.57400055	1253.95
18.57279968	-37.29259949	1248.17002
-35.94670105	-44.42720032	1260.490039
-28.61239929	-49.90390015	1281.97998
13.89649963	-38.44030151	1263.47998
6.061040115	-45.8071991	1284.459961
-13.0029007	-31.47969971	1289.82002
-24.79420013	-35.3381012	1289.709961
-3.60155983	-31.40239868	1290.57002
-19.09477386	-32.99388123	1243.843066
-26.83967285	-32.28244934	1242.333105
-31.91943665	-27.72925415	1241.638184
-33.66533813	-19.60980835	1242.210938
-29.41910095	-12.09387436	1242.75459
-22.10027161	-6.488532257	1243.969336
-5.521642685	-5.081903076	1244.850195
1.794496536	-8.396489716	1245.315723
7.173914337	-13.00264587	1245.407715
9.268718719	-20.07028503	1244.664844
6.416743469	-27.12882385	1244.719434
-1.307569218	-30.72380981	1245.229297
-43.06499329	-50.01009521	1250.084863
-49.32131042	-50.26469727	1241.646387
-53.44071045	-45.7190918	1235.637012
-60.77874146	-38.87080383	1240.198828
-70.24825439	-18.42534943	1259.317188
-69.22748413	-27.99693604	1250.878809
-64.12354736	-36.30733643	1258.939746
-58.61061401	-40.49793396	1279.658301
-54.9704834	-46.90982361	1287.797461
-53.32244263	-32.78115234	1293.433789
-56.98756714	-25.54304657	1284.137695
-61.79480591	-15.30518646	1276.881055
23.37393799	-41.11339722	1256.527637
30.18895874	-40.70220642	1248.770801
36.16342468	-34.0574707	1243.105176
39.35303955	-23.66970367	1248.951855
39.7640686	-3.640821075	1270.119141
42.48747864	-13.1875061	1262.165039
38.53227844	-21.57679749	1269.595117
32.70197449	-27.96145325	1286.471191
31.08155212	-34.99220581	1294.695898
24.90379639	-21.84815979	1300.903223
25.44647217	-14.48297729	1291.763086
29.04336243	-3.732954407	1285.435742
-53.17523804	-34.19570313	1243.195313
-58.35496826	-26.73788452	1250.594629
-57.62536621	-18.67090759	1260.253711
-53.93261108	-18.27979431	1271.27832
-38.50583801	-33.93098755	1241.492578
-42.58779297	-29.40667419	1245.125391
-44.74328308	-24.44659424	1250.269824
-45.54638062	-20.09562683	1257.18623
-44.84550781	-20.98416595	1265.908105
-35.92820435	-19.5353363	1248.392871
-36.35435181	-18.70312805	1255.080176
-35.39420471	-21.19898376	1262.263086
-27.80351868	-13.13729553	1247.52334
-28.08847656	-16.49799652	1254.125293
-27.60540161	-19.8221405	1261.545215
-20.59328156	-9.975435638	1249.255664
-20.85404663	-14.94424744	1255.542871
-20.7894577	-19.06537933	1262.45127
-13.04546967	-9.281764984	1250.407715
-12.90957184	-13.81589203	1256.70127
-12.65637589	-17.71227722	1263.262305
-5.802157593	-8.949974823	1250.696387
-5.935702515	-13.07618561	1256.740332
-5.521947098	-16.67905579	1263.653125
0.935640812	-9.981947327	1250.014746
0.860566998	-12.66761856	1257.11543
0.29704411	-15.63604584	1263.738281
8.696777344	-13.28576965	1251.405566
8.663156891	-12.62896347	1258.594141
7.707224274	-14.49189911	1265.912598
17.30353851	-28.32545166	1246.799219
18.72511749	-21.66571198	1250.57168
18.47429352	-17.27828979	1254.468262
18.0016861	-12.06776886	1262.240918
14.98043671	-12.19322891	1270.078516
29.90020752	-22.32718353	1251.015039
30.0691864	-15.71912842	1257.888379
27.52678833	-8.274245453	1266.934473
23.11833496	-7.597967529	1276.097656
-22.49436951	-26.08869934	1274.793848
-11.47444153	-24.41244354	1275.400293
-3.541496277	-23.21279907	1276.847168
-23.12519989	-29.15080872	1280.242969
-12.10281143	-27.37882385	1280.203809
-3.072399139	-25.81131287	1281.896191
-22.1602478	-31.42411804	1285.434863
-12.22206726	-29.57892151	1285.307813
-4.450754547	-28.75722351	1287.020703
'HS_PAL103		
-16.89340363	-22.89190063	1228.27002
-18.91979828	2.502245903	1233.370313
-30.65678406	-29.69491577	1229.100684
-28.74602356	-35.74728088	1228.901172
-1.938835526	-27.84751892	1232.409766
-3.076107025	-35.53866882	1231.619336
-18.34974365	-17.11902008	1251.730273
-28.75783081	-19.59788818	1249.069824
-8.462671661	-16.67093048	1250.70293
-70.92896118	-3.756177902	1245.698926
-65.79393921	-29.33683777	1225.940039
-62.6467041	-26.58421936	1243.009766
-58.77894287	-40.60123596	1267.97998
26.87719421	4.566824722	1256.894141
35.3416748	-16.51872406	1233.860254
27.21355286	-14.41464691	1252.329492
21.37205505	-34.19725037	1274.4
-17.1423996	-44.84419861	1253.690039
-64.27390137	-27.55960083	1221.990039
-42.25870056	-32.06260071	1222.8
33.75690002	-15.41900024	1230.55
11.13069992	-27.81019897	1226.940039
-39.53859863	-36.68970032	1240.990039
-31.54639893	-42.8980011	1260.45
7.866529846	-32.72829895	1244.659961
-1.324440002	-40.25	1262.5
-18.69660034	-27.31279907	1267.059961
-28.10209961	-28.70050049	1265.109961
-8.78167038	-26.8756012	1266.82998
-23.99891663	-23.83220367	1226.714453
-31.23654175	-21.84113007	1225.838184
-38.42840576	-18.2586792	1226.116406
-40.79376831	-9.32747879	1226.131543
-36.21158447	-2.675549126	1228.852441
-27.74434814	0.547285128	1231.855469
-10.35368347	1.928048325	1233.606348
-1.731093216	-0.051211315	1232.031738
3.965438461	-4.501264191	1230.07041
5.149509048	-12.1184967	1229.69043
-0.295103979	-19.50821075	1228.677148
-8.312387085	-23.06357422	1228.317871
-46.85765076	-37.56314087	1230.190723
-51.39723511	-36.4993927	1219.608887
-57.28866577	-34.1490509	1215.355859
-61.96151733	-29.37316284	1219.316602
-72.18282471	-11.35535126	1236.357422
-70.20458984	-21.65058594	1228.29668
-63.91096802	-28.37581177	1234.831055
-62.35915527	-34.80580139	1255.313867
-58.20439453	-42.92912903	1260.553613
-61.01691284	-26.52146606	1267.939844
-62.18969116	-17.08640747	1260.578613
-64.44044189	-6.579803467	1252.060547
14.99106293	-33.16795959	1234.803418
20.10337067	-30.31399231	1226.202246
27.20183411	-27.16173096	1221.31875
31.85257874	-18.97294617	1226.920996
33.97547302	0.637478638	1248.032324
36.25568237	-8.353892517	1237.843457
30.57761841	-17.23804626	1243.425098
24.2815567	-25.55792694	1259.32666
19.82607117	-35.18411865	1266.138477
22.12865906	-19.28946381	1275.042383
22.91672516	-10.56218948	1268.603906
23.39977417	-0.355912519	1262.466895
-55.44120483	-23.98857422	1222.137793
-60.18066406	-18.88967438	1229.083887
-60.58967285	-10.51733322	1238.046875
-56.9331604	-10.32584	1248.083496
-43.73653259	-23.3858139	1223.886914
-47.20572815	-19.85905151	1226.817383
-48.89863892	-15.40397186	1230.952734
-49.25923157	-11.55613098	1237.036816
-47.68320618	-13.36932068	1244.701172
-41.73871765	-10.37951279	1231.105469
-40.93677979	-10.57946777	1236.928418
-38.48753052	-14.16983032	1243.133496
-34.03930054	-4.610700989	1232.91875
-33.00453796	-8.899530029	1237.926953
-30.91979675	-14.06545715	1243.653223
-25.93251648	-3.129133797	1235.712988
-25.6446991	-8.70063858	1240.30752
-24.68879395	-14.10653839	1245.353613
-18.32289581	-2.650494385	1237.314648
-18.11734619	-8.140242004	1241.775586
-17.94302368	-13.30538788	1246.452051
-10.81189499	-2.471423912	1237.401855
-11.37036591	-7.473296356	1241.514648
-11.70868073	-12.39960785	1246.307617
-3.48859024	-3.129416847	1235.607031
-4.416133118	-6.815035248	1240.783594
-5.985879898	-11.22208176	1245.528711
4.507823944	-6.217933655	1235.274609
3.577209091	-6.050725937	1240.799707
1.630151367	-9.47932663	1246.376074
10.86599426	-19.9043335	1227.821582
13.49120483	-14.0361145	1231.591699
13.40438995	-9.99391098	1235.091699
12.57947235	-5.1858078	1242.049707
9.105233002	-7.022305298	1249.077051
23.30633087	-15.91732483	1229.511328
24.05524292	-9.618941498	1235.889746
21.55583496	-2.115777397	1245.222852
17.35628967	-2.952108192	1254.047852
-25.51851044	-22.0039917	1254.430762
-16.74291992	-21.08216095	1255.791895
-10.10916214	-19.81376495	1256.279785
-26.56975708	-24.22940369	1258.823242
-17.17385712	-23.66817169	1259.645605
-9.017733002	-22.23823853	1260.358594
-25.90479736	-26.19859009	1262.553516
-17.40924683	-25.59095917	1263.539844
-9.893583679	-24.6638031	1264.438574
'HS_PAL185		
10.74676132	-22.38710175	1214.937988
-6.748394775	6.710638428	1222.340039
0.31842947	-31.66223145	1213.559668
2.747587776	-37.58636475	1214.069336
23.45755005	-18.27974396	1219.068457
24.05549469	-27.0575592	1219.954883
-1.680885124	-15.38213196	1244.475195
-13.90605164	-23.39135895	1239.299902
14.10826569	-10.79076843	1245.97002
-46.13320618	-26.70140686	1229.82002
-35.6436615	-48.3131134	1206.5
-31.72100525	-45.68082275	1231.570898
-32.88380127	-61.97527466	1265.67998
35.49179688	15.32196198	1254.329785
55.00143433	0.947769928	1233.838281
44.58848572	-8.169839478	1249.833398
40.82501831	-28.47271729	1282.05
18.49309998	-43.15950012	1225
-28.19429932	-50.68989868	1197.12002
-9.333779907	-40.30830078	1201.32002
56.16680298	1.230830002	1222.77002
39.08179932	-14.78699951	1214.77002
-8.090499878	-44.37170105	1219.909961
-1.44677	-53.92880249	1255.25
34.93959961	-23.59250031	1231.22002
22.50610046	-42.94490051	1261.37002
-0.976185036	-28.79299927	1266.009961
-12.53199997	-38.79079895	1261.540039
14.21950073	-24.11849976	1268.17002
4.00908432	-26.12266846	1212.420117
-3.71306572	-28.13663025	1209.340137
-12.9144104	-26.71543884	1207.896191
-20.15194092	-19.01155853	1209.241309
-20.70854034	-8.324507141	1213.84541
-15.03512573	0.777097082	1218.689453
2.220125961	9.341950989	1224.066699
11.89979858	8.981092834	1223.048926
19.45113678	5.654455185	1220.980762
23.69361725	-1.62005043	1218.715723
23.91472778	-11.168116	1216.759375
17.36914063	-17.73929138	1215.777539
-11.73748322	-51.34624023	1208.450391
-13.87837524	-53.61430664	1196.17373
-18.35281677	-51.64576416	1189.232227
-25.04723663	-50.52908325	1191.942676
-43.78356323	-34.30488892	1216.192969
-38.53395691	-45.45197754	1206.640625
-31.02064514	-49.10996094	1218.907813
-30.60449524	-54.38936768	1242.490234
-24.7312439	-61.54576416	1251.90498
-37.01902771	-51.46308594	1258.890723
-41.0358551	-40.47306824	1249.648828
-42.80491943	-29.82428589	1239.390039
44.79078064	-21.01997528	1225.752734
51.48778076	-17.14527588	1216.666992
56.65369873	-11.25240707	1211.744141
56.39844971	-3.31062355	1216.649609
43.4239563	14.09116516	1243.850879
51.92846069	6.048730087	1234.191895
50.2072052	-4.082251358	1241.232129
44.45784912	-18.36900635	1257.116797
41.13796082	-29.12053223	1267.822559
38.64256287	-15.26466675	1277.642969
35.57124634	-5.231297684	1268.713184
33.08323669	7.474573517	1261.062988
-24.11048431	-40.81912842	1198.691504
-30.69303284	-37.45682983	1207.425195
-35.58607483	-28.60443726	1220.138574
-35.32524109	-28.16929932	1234.873438
-14.95155487	-33.97590942	1203.331543
-20.41949921	-31.82245178	1206.16416
-24.30455475	-28.26831665	1212.27168
-27.53917847	-24.35871124	1220.330957
-27.41947021	-26.34355164	1230.677539
-21.42379456	-19.4982193	1215.093945
-21.99274139	-19.23535309	1221.939063
-20.02442017	-22.57894897	1229.089844
-18.56466064	-9.035601807	1219.108301
-16.12615814	-13.68679199	1224.687207
-14.55973663	-18.16898041	1231.765723
-12.38060684	-2.763157654	1224.115723
-10.34513474	-9.341551971	1229.167969
-9.023268127	-14.75944824	1235.270996
-5.08923378	1.361658192	1227.714648
-3.109533501	-4.784246445	1232.755664
-1.629787254	-10.23623352	1238.291504
3.017227364	3.975461578	1228.250586
4.297537994	-1.727982903	1232.974414
6.072185898	-6.635170746	1239.216406
10.93517151	6.003458023	1227.386621
11.33392334	1.078216839	1233.004395
11.86343994	-3.299145508	1239.259277
20.16672821	4.828600693	1226.72373
18.96589355	3.546126175	1233.66377
18.87827301	-0.978268719	1240.515918
35.0665863	-7.124489594	1217.136133
33.61292725	-0.387029624	1221.868066
31.07702942	2.263759422	1227.194043
27.34608765	5.419617844	1236.031152
24.13995972	1.816889	1244.590332
45.18328247	0.174469125	1220.90498
41.65463867	3.969202805	1229.687305
34.03803711	8.977224731	1240.439844
28.79744873	5.912947845	1251.021484
-8.777472687	-25.66347961	1245.874707
2.455422401	-19.77878723	1249.214648
11.37229233	-16.14379425	1251.544824
-9.191860199	-30.13360901	1251.39043
2.441083145	-23.9006485	1254.07793
12.51728668	-19.19447937	1257.201172
-9.16067276	-33.06704407	1257.526172
1.781834984	-26.69722595	1260.269434
11.86235199	-22.21215973	1263.541699
'HS_PAL224		
5.820022583	-20.51045227	1217.677637
5.245791626	8.918301392	1224.472656
-10.66791382	-25.23829346	1216.30166
-11.7380188	-30.4262146	1220.422852
22.63242188	-27.40135498	1220.13457
20.90092621	-32.31703796	1225.063965
2.778401947	-11.49915543	1248.403809
-12.18523865	-13.00397644	1245.415723
16.21503143	-15.34102783	1251.002344
-44.84611816	4.700591278	1243.431055
-50.44188538	-17.61085663	1213.722461
-45.87909851	-14.95950012	1238.822754
-48.50270996	-27.00569153	1273.92373
52.61962891	3.34642601	1253.826953
60.53487549	-20.40274811	1229.241992
52.40023193	-19.73666077	1254.882617
41.50949707	-33.4158844	1284.383105
4.464321136	-42.67966919	1231.012598
-50.42220154	-15.68996887	1206.912598
-23.25789795	-27.60137024	1209.632617
61.15600586	-17.51707001	1224.412598
35.19450073	-30.01366882	1216.862598
-24.05339813	-33.32546997	1230.712598
-19.00769806	-41.40626831	1264.842578
29.84230042	-35.60086975	1237.152637
17.04550171	-46.75437012	1265.292578
-0.479078674	-25.76626892	1270.632617
-13.72533875	-24.86313782	1269.183203
12.8201004	-27.30466919	1270.332617
-3.154169655	-22.16280823	1214.80127
-11.88609543	-21.11297302	1212.63125
-17.74320221	-13.66690521	1212.984766
-20.0412796	-3.319314957	1213.221387
-14.80443115	5.098980331	1216.822266
-5.18832283	8.703066254	1221.574316
15.58686676	8.236952209	1225.252441
24.74855804	4.479272842	1222.86084
30.80451965	-1.240586567	1220.856055
30.49787903	-11.03902359	1220.893555
26.01307068	-21.61641083	1218.484766
16.14191132	-23.45612183	1217.671777
-29.63390808	-31.77353821	1218.223438
-35.92773438	-32.50079041	1205.950098
-42.45940247	-28.11000671	1200.225684
-48.87305908	-20.72551422	1202.563184
-51.35818481	1.522429085	1228.502344
-51.40452881	-9.079347229	1217.150684
-47.05905762	-18.01524811	1227.085352
-43.99612427	-25.01757965	1248.983984
-42.64796753	-33.18399048	1258.530469
-46.29730225	-19.63563843	1266.835547
-44.36887512	-10.42698288	1257.346582
-44.52697754	0.449008989	1250.196484
36.36200562	-34.40852661	1227.803711
45.14802246	-34.25757141	1217.522559
53.44331055	-31.69160767	1212.831836
59.30956421	-23.13811951	1217.864355
59.54155884	-0.922316742	1244.137793
60.00559692	-10.73850632	1232.478711
53.55493164	-22.62152252	1242.844629
45.36044312	-31.4554718	1256.981836
40.34188232	-38.48407593	1269.363477
41.60491333	-25.01977234	1277.520215
43.84468384	-15.43967285	1268.950781
48.2486145	-2.878687668	1261.770605
-39.30975037	-15.68409576	1207.339648
-42.02935791	-8.788975525	1217.519141
-39.02568665	-0.068120623	1230.182813
-36.51331177	-2.391365242	1244.035938
-24.63311157	-18.10870056	1209.746777
-28.5567749	-12.40109482	1212.900879
-29.86434021	-6.820155334	1219.002246
-29.34356689	-2.728828812	1227.882715
-28.42910767	-5.456460953	1238.683887
-21.94850159	-2.35714283	1219.477344
-21.19644165	-2.774983215	1227.515918
-19.93277893	-7.205177307	1235.843945
-12.90386047	3.177374649	1222.509277
-12.7774971	-1.461362743	1229.324121
-12.09366074	-7.143516541	1237.060352
-3.941283417	4.476083374	1227.06416
-4.692459488	-1.415673733	1233.082031
-4.899223709	-7.033322906	1239.886719
5.094475555	4.259195328	1230.133789
4.6145504	-1.541482544	1235.815723
4.060242462	-6.9457901	1242.093359
14.18571777	3.417657089	1230.372461
12.92796326	-2.084925461	1235.996777
12.19978333	-7.844126892	1242.807227
22.74594879	2.136849213	1228.309473
20.85145264	-2.630457306	1235.408105
18.73759766	-8.128096008	1242.26543
31.25640564	-2.262688446	1227.360156
29.23396606	-3.768018341	1235.19668
26.4841217	-7.900496674	1243.449316
36.40434875	-21.46802368	1218.512305
39.48172607	-13.82070313	1223.303516
39.63905945	-8.86007309	1227.924414
38.16599731	-4.378631973	1237.318066
33.3475647	-6.090019608	1247.101953
49.67382507	-17.75626526	1222.241016
49.74741821	-10.54179688	1230.202148
46.87176514	-2.065300179	1241.108594
41.69128418	-3.436076736	1252.492773
-7.854082489	-16.63997498	1252.384766
4.274563217	-17.20492859	1254.406055
12.9096344	-18.70431061	1256.092188
-9.55065155	-20.01731262	1258.425391
2.935452652	-20.89120026	1259.630273
13.31447906	-21.45969543	1261.418652
-9.775515747	-23.08562012	1264.254199
1.887530518	-23.94887543	1265.331055
11.82496262	-24.47722626	1266.841016
'HS_PAL227		
-0.348426795	-1.975949097	1184.44873
-2.950430679	29.14950256	1194.659961
-18.22645721	-8.067415619	1186.009961
-16.90630646	-17.03262634	1189.140625
15.80762024	-5.697153091	1190.559766
15.63898163	-15.91759186	1194.590332
-3.670552444	4.702883911	1218.639746
-18.8787384	-0.266765237	1217.739941
9.134629059	2.283627129	1220.669238
-59.58446655	21.77597961	1215.459961
-61.22091064	-6.81046524	1189.77002
-54.11635132	-4.655413818	1209.370605
-53.8590332	-17.97899323	1244.72002
48.52984924	30.70942383	1226.880078
57.37498169	5.777384567	1206.15957
46.24947815	4.280186844	1221.330078
44.41242065	-8.917540741	1255.48916
-0.042221999	-27.00840149	1198.9
-61.18549805	-7.377580261	1182.27998
-33.54779968	-11.81470032	1180.82998
59.90859985	9.137329865	1198.97998
31.62730103	-6.497219849	1187.809961
-28.16400146	-17.43939972	1202.92002
-21.2423996	-27.84089966	1233.359961
25.31889954	-14.89519958	1209.040039
16.93769989	-24.15339966	1236.109961
-4.372069931	-9.750779724	1242.05
-18.82920074	-10.63649979	1240.82998
9.775160217	-10.12559967	1242.459961
-9.149369049	-2.726441574	1183.034082
-17.69960938	-0.38751328	1182.150195
-23.65402679	5.485670471	1183.1875
-25.93943787	14.35830078	1185.197266
-21.10461578	22.6055481	1187.949512
-12.3860405	27.74735413	1191.456934
6.042857361	28.88775024	1193.785352
14.74027557	25.15067291	1193.206836
21.46017761	20.21988525	1192.619336
23.58152008	11.76738663	1190.284863
17.60388184	2.888674545	1187.827734
8.870483398	-1.366164684	1185.31748
-40.11383972	-23.69387512	1190.863867
-48.22935486	-24.21704102	1179.103711
-53.03458252	-18.87893524	1172.67373
-57.63106689	-10.91363602	1177.120117
-64.00092163	14.00065308	1201.48623
-64.95755005	1.795921707	1190.516113
-57.69669189	-5.450278473	1199.606738
-51.34349365	-11.44076843	1221.307129
-51.24507446	-16.65808105	1234.61377
-55.21710815	-2.927952766	1242.318652
-55.25424805	6.867414856	1232.791504
-57.3649353	17.24957886	1223.551172
37.21565552	-16.0319931	1200.657715
46.31018066	-16.59688263	1189.974609
53.79070435	-8.292229462	1184.721484
57.95028687	2.769572258	1192.423633
54.81965332	24.87536316	1216.997363
58.47595215	15.21510773	1207.094629
50.58596191	3.500987244	1213.152832
43.20439148	-3.985661697	1234.131641
41.59399719	-12.8245285	1243.820801
40.51344604	2.269449806	1251.123047
39.99933472	10.95113297	1241.394727
43.91778564	23.89630585	1234.84375
-49.04167175	-4.15298233	1182.22832
-52.84779053	4.29858284	1191.027539
-50.93376465	14.4515564	1203.156543
-47.77368164	13.90164642	1217.046094
-33.00531006	-1.534662724	1182.585645
-36.75265503	3.139650536	1186.228223
-38.56377563	8.868144989	1191.986035
-38.9730011	13.6833725	1200.347656
-38.16863098	9.86619873	1211.006836
-29.04043274	14.68133087	1191.629883
-29.17784729	14.16815643	1199.497754
-27.9532135	8.226338196	1207.83252
-19.46422424	20.70122681	1193.366309
-19.7634552	15.44888763	1200.280078
-19.24141541	8.274832153	1208.555176
-11.06495285	22.97125397	1197.164355
-11.7245903	15.86771545	1203.375293
-11.81974106	8.519728088	1210.570898
-2.870352554	23.35849915	1199.621875
-3.086484337	16.50144501	1205.507715
-3.157222366	9.847359467	1211.976563
5.27387085	23.4274826	1199.639844
4.589074326	17.13620148	1205.534961
4.492607117	10.19318542	1212.444141
13.24459534	22.86143494	1198.50127
12.24442215	18.24810333	1205.797168
10.88720398	11.42326431	1212.285645
22.13014984	18.95348053	1199.080176
21.0914444	18.94873352	1206.546875
19.0650238	13.46623688	1214.100488
31.10997009	2.548102188	1189.545898
33.29859314	9.762866211	1195.313086
32.58124695	14.29262695	1200.419336
31.13332825	20.15023346	1208.877832
26.73657532	16.62338867	1218.156348
45.97484436	8.527128601	1194.793164
45.0964325	14.13549805	1203.722754
41.25792236	22.20657959	1213.345801
36.58743896	19.95095215	1223.788477
-14.2263031	-1.668486595	1224.525098
-1.887470818	-0.461890411	1225.15752
6.626358032	-0.30950098	1227.211816
-15.40952148	-4.101678085	1230.680762
-2.588711357	-3.895506287	1231.067188
7.722687531	-2.498230743	1233.433301
-15.01845398	-7.190367889	1236.45791
-2.743712807	-7.247867584	1236.946387
7.442453766	-6.452963257	1239.149512
'HS_PAL228		
12.07789383	-6.794551849	1210.225586
13.61227112	-32.90539551	1204.32793
25.15703278	-1.908689308	1215.019141
24.39885101	1.948765373	1222.500098
-3.564063644	-3.75847435	1213.97998
-2.242366791	1.727919006	1220.590039
12.30623627	-26.08795166	1235.790234
26.23995667	-21.76577454	1237.3
0.109570682	-24.23274841	1234.17002
59.71552734	-36.05274963	1229.709766
66.46889038	-8.727502441	1226.319727
57.78651733	-14.79891663	1241.889453
53.26884155	-28.29028931	1275.478711
-34.27440491	-43.41322937	1223.578027
-42.98170471	-16.48424835	1219.990723
-35.09786377	-23.22015686	1232.439941
-30.81830444	-32.04405212	1270.029688
8.566400146	6.225439835	1234.07002
59.02189941	0.418158007	1218.240039
36.86409912	2.923259926	1214.859961
-39.45759888	-11.8177002	1214.759961
-16.16210022	0.910918999	1213.5
32.72619934	1.809269905	1236.040039
23.99349976	-9.533699799	1268.709961
-11.44369965	-2.308930016	1232.57998
-4.927610016	-11.4625	1267.12002
9.894689941	-26.58909912	1260.87998
21.97480011	-25.05279999	1262.659961
0.252785993	-26.86809998	1259.759961
19.48302155	-4.188694763	1210.125684
27.53676453	-3.447817993	1209.517188
35.0211731	-7.0984375	1208.041211
37.26849365	-16.57913971	1206.045801
33.27207947	-25.59646301	1204.335352
24.09445038	-31.46096191	1204.672559
4.363890839	-34.05822144	1203.624023
-4.853003693	-29.94075012	1203.263379
-10.57687149	-24.05641327	1203.27832
-10.7889328	-15.39957886	1205.234863
-5.674921799	-7.582987213	1207.760742
2.908174706	-4.775212479	1209.461621
42.45834351	6.72281723	1229.695508
47.45999146	11.76471252	1221.420996
50.52151184	10.71302872	1215.318848
56.07213135	4.312083435	1216.65
67.31412964	-25.30297852	1224.732031
67.64702759	-12.13865738	1224.634961
61.52381592	-11.21774673	1234.251465
55.66906738	-16.09046631	1254.689941
50.48238525	-15.32092133	1266.899902
53.70369873	-34.36446533	1264.24043
51.54631348	-34.99216309	1251.39668
55.7907959	-36.78621826	1238.542969
-20.17150574	1.983358002	1226.485449
-25.64732971	5.951012421	1218.47207
-30.89697571	3.102441788	1211.216504
-36.12506409	-6.042488861	1211.363965
-39.74746704	-34.3223938	1217.99375
-42.99986877	-21.89810944	1216.08623
-39.12322083	-18.84755096	1226.47334
-33.90208435	-22.76732178	1245.208594
-30.91607056	-24.30960693	1260.504688
-29.44645996	-39.71487427	1257.667285
-26.41724854	-38.85139771	1244.086523
-29.47540283	-43.11428223	1232.252344
50.49218445	-2.283056259	1215.229297
55.25808105	-12.33102036	1219.593164
54.1623291	-25.46531219	1223.047852
49.48011475	-30.86552429	1234.202441
39.14367981	-3.439525223	1212.047754
42.67351074	-8.529520416	1213.144629
44.70071716	-15.58378296	1215.560254
44.66572876	-23.42119598	1219.895313
42.5862915	-25.55374451	1230.125293
38.6374115	-19.98518066	1211.26709
37.31597595	-23.34236145	1217.801172
34.83562317	-23.08609924	1227.018066
30.39093933	-26.24622498	1209.416602
29.38009644	-24.73108826	1216.90918
27.63057251	-23.9594223	1226.504297
22.00514526	-30.19660645	1210.704785
21.6077301	-27.006604	1218.400879
20.70075073	-25.09284515	1227.289355
13.27890472	-31.66897278	1211.312207
12.94479828	-28.67936401	1218.807324
12.43565292	-26.13650513	1226.888672
4.887363815	-31.27321472	1210.212988
5.283080292	-28.79082642	1217.427051
4.990138626	-26.64339294	1225.634375
-2.832702255	-28.98902893	1208.230273
-1.966543961	-27.71342773	1215.723438
-1.024941921	-26.44746399	1223.755273
-11.04312668	-24.81165009	1208.824805
-10.22192993	-27.54171143	1215.023926
-8.681504059	-27.15100403	1223.29873
-16.30848236	-6.757970428	1209.557031
-19.23119507	-14.40020294	1210.035156
-19.44280243	-19.9030899	1212.19248
-19.22575226	-27.94219666	1216.170898
-15.86470642	-30.13449707	1224.533984
-28.86316833	-11.51738815	1211.66543
-30.34698181	-19.97140961	1214.565039
-28.11190186	-30.8263916	1218.277832
-23.6085556	-35.82401733	1226.460742
20.55882874	-22.41917114	1243.522461
9.800814819	-24.02988281	1242.37002
2.170731354	-24.29819183	1241.845215
20.47367859	-22.60038452	1250.403613
9.785884857	-23.67492828	1248.763574
0.956544113	-24.80001373	1248.170703
19.24687042	-23.82511597	1256.726758
9.327552032	-24.83672943	1255.205176
1.552859592	-26.0968689	1255.070215
'HS_PAL229		
-9.090921783	27.67404785	1212.02998
-8.508911896	17.63286133	1180.303809
8.407774353	27.40375366	1217.980273
5.857160568	24.46745148	1226.797949
-26.8250885	24.57095947	1214.630273
-25.10007019	22.42554016	1224.278711
-8.020126343	-4.840882492	1203.819141
9.218100739	-2.735729599	1208.198535
-23.90068359	-3.938125992	1206.448438
46.43249512	6.619341278	1190.028711
48.08277588	22.22515564	1216.389648
42.69093628	0.273757529	1216.659961
36.79074402	-29.79249878	1229.7
-56.30724487	1.733439636	1185.495996
-65.55910645	19.51749573	1209.1
-58.1364624	-1.383546543	1212.449316
-51.35168457	-31.48999329	1227.709961
-8.965830231	10.86119995	1237.37998
47.3802002	28.22390137	1213.3
20.30429993	32.78340149	1224.2
-64.15130005	23.54689941	1203.840039
-40.24880066	31.1552002	1216.6
18.5826004	11.12669983	1231.290039
12.33860016	-13.89440002	1237.45
-36.7348999	10.60950012	1226.02002
-28.47770081	-15.70339966	1234.8
-7.78443985	-23.86999969	1217.490039
7.284140015	-22.19290009	1219.85
-22.68739929	-22.63480072	1218.02002
-0.776302576	29.44328918	1211.95918
6.779898834	30.76338501	1209.287891
12.87606506	29.74272461	1203.583301
16.48583221	28.80991821	1194.2625
10.86707382	24.92035522	1186.50332
1.922824669	20.20502014	1181.645508
-17.65067902	17.97571411	1180.976367
-25.92001038	20.29331818	1184.430371
-31.45072021	22.82983704	1189.21748
-31.21712341	24.99110413	1197.295605
-26.24624023	27.14081726	1205.287793
-18.49116211	28.10917969	1210.125195
26.12041626	22.58083344	1229.647949
28.82826233	34.97087708	1228.397559
37.00663147	41.83485413	1225.00459
43.04856567	34.66514282	1219.513086
50.55117188	15.57399902	1196.834668
50.44555054	22.62917786	1207.426367
44.16488647	10.85503006	1219.580176
39.71372375	-9.864183807	1224.421094
38.15370483	-18.51717224	1230.987305
37.15051575	-23.87932129	1218.162695
38.09032898	-13.79723053	1208.419238
41.36925354	-4.07532196	1194.780664
-44.2561676	20.87399445	1224.801172
-51.51286011	31.80865479	1223.137988
-60.60543823	36.53734741	1218.427441
-63.19975586	30.50710754	1210.244824
-64.16860352	9.802089691	1189.159766
-65.8305481	17.84160004	1198.600684
-60.78063965	9.917163849	1212.818457
-55.46712646	-11.77369232	1220.136719
-51.97611694	-20.9296524	1229.175684
-50.56089172	-25.69616394	1215.634766
-51.18717041	-15.64357147	1206.691992
-52.96035767	-7.487000275	1192.869824
35.3151947	30.38712158	1212.694922
39.73174438	22.87363586	1204.960742
37.89568176	13.66396637	1196.640332
33.59967346	0.373042274	1198.220508
20.65692139	31.70628662	1211.525781
24.56069641	27.78778076	1206.928711
25.95292969	21.7362915	1202.924414
26.25932922	14.49400024	1199.016504
25.46000824	4.579460144	1201.96582
16.86161499	22.27935638	1196.605859
17.17325439	14.99249268	1197.375684
16.52160645	7.483378601	1203.135938
8.770721436	19.71672821	1188.86416
8.675311279	13.72601471	1194.931836
8.450193787	6.294176102	1201.94834
0.243729281	15.27706299	1186.576855
0.628286886	10.46990814	1194.385059
0.903454494	3.878964615	1201.207324
-8.622563934	13.21920166	1186.568359
-8.55867157	8.304081726	1193.669727
-8.655899048	2.442142105	1199.975
-17.01279755	13.86660461	1186.967871
-16.6007843	9.30609436	1193.613477
-17.24292145	3.252931595	1200.157715
-24.62358093	16.17554932	1187.695801
-24.06125793	11.04787979	1193.638965
-23.80878448	5.019266129	1199.892285
-32.26930542	18.46876068	1192.065723
-32.13511658	12.66329041	1194.515723
-31.76584778	5.779862976	1199.78916
-39.25913391	27.36816711	1207.71416
-41.56054688	23.15001373	1201.635742
-41.64376526	19.11721497	1198.359766
-41.63133545	12.23308029	1194.980566
-39.08304138	3.817730713	1198.25752
-52.97391968	25.32813416	1205.037793
-53.19465332	19.17779388	1198.788965
-50.87371521	10.65517578	1192.015625
-46.6875824	0.225724506	1194.442969
3.560215378	-8.456858063	1210.697656
-10.48669891	-9.362086487	1209.565234
-20.53449554	-9.637705231	1210.159668
4.562825394	-14.04723206	1213.356641
-9.744573975	-14.11040344	1212.909668
-21.53661346	-14.50516205	1212.668262
3.667045975	-19.16347351	1215.58125
-9.516687775	-19.10202179	1215.541406
-20.72312469	-19.7703186	1215.116504
'HS_PAL230		
-12.33563843	-19.00180359	1212.958105
-6.777406311	12.60750275	1217.840039
-30.41155396	-23.72221069	1215.920215
-28.76276245	-32.09421692	1218.589941
5.860584259	-27.75249329	1214.821094
1.82271843	-35.8915741	1219.070801
-9.836806488	-10.06387939	1243.540723
-26.53284607	-11.21891708	1243.64043
5.756079865	-14.93870087	1243.111035
-58.1222229	16.65227814	1243.189941
-69.51461792	-13.1894043	1216.660645
-64.24570923	-12.65858307	1231.42959
-59.24215088	-27.76712036	1272.22998
46.31946716	-0.030343688	1244.898535
46.35606384	-31.23557739	1218.2875
42.71389771	-27.42636414	1234.489746
32.93085022	-39.2829834	1274.899414
-15.54369965	-40.3993988	1223.409961
-72.0742981	-9.21230011	1208.909961
-43.11130066	-26.76440125	1210.82002
49.95610046	-23.16549988	1216.690039
17.08999939	-35.9375	1208.82998
-40.6506012	-33.60159912	1231.759961
-30.91950073	-42.05320129	1258.640039
9.434339905	-40.00809937	1234.290039
0.000236511	-45.27179871	1258.97998
-12.33690033	-23.01199951	1266.67002
-27.41659851	-22.94589996	1266.709961
1.812269974	-27.06669922	1267.159961
-20.75765228	-18.26982727	1210.72627
-29.15420227	-15.77765961	1210.440723
-35.24455566	-8.821058655	1210.811621
-35.18921204	1.993074036	1211.60625
-27.82540588	9.390755463	1214.553809
-17.25932617	12.67140427	1217.158984
2.972153664	9.303329468	1217.093164
11.53318024	3.262147903	1215.43252
17.03430939	-3.741495132	1213.480078
17.13084106	-13.37742615	1211.841211
8.893575287	-20.20901184	1211.666309
-1.401980495	-21.67360229	1211.101465
-48.6259613	-33.57538147	1217.677148
-56.08727417	-29.38202515	1204.703809
-65.08242798	-24.19040833	1198.107031
-68.73469238	-14.62704773	1202.975684
-67.09202271	9.964846802	1229.05
-70.22419434	-2.578853798	1217.82002
-65.3395874	-13.46674347	1224.212891
-58.43607788	-24.27510986	1247.276074
-55.62282715	-34.17067261	1259.194141
-58.27299194	-14.26573639	1268.169922
-57.47404175	-3.32085228	1259.383203
-57.15029297	10.46312866	1251.014063
19.55172272	-42.13248901	1220.456543
25.46238403	-41.08988953	1206.521582
35.67818604	-38.84918823	1199.089746
46.4729248	-31.33322144	1205.525977
50.70705261	-7.461655426	1234.115137
50.11729126	-18.3700119	1223.017773
43.88583069	-28.99158325	1227.329297
31.19733582	-36.89091797	1245.85459
25.77304993	-44.38440552	1260.943652
33.69068298	-28.53016052	1269.381348
35.78435974	-18.30291138	1259.593555
40.8941864	-5.748694229	1252.155859
-58.97333374	-10.19315796	1208.302441
-60.53713989	-2.450196266	1218
-54.9130188	6.571740723	1230.964258
-50.44177551	4.867344284	1244.245703
-43.3375885	-14.01507111	1209.33623
-46.49174194	-7.532046509	1212.754688
-46.46853638	-1.97265358	1219.304883
-44.42614746	1.902726555	1228.613867
-42.30045166	-0.050888574	1239.405762
-36.61551514	2.142206764	1218.690332
-35.29404297	1.529357147	1227.169531
-33.92033386	-3.155956078	1235.967773
-25.61418457	6.900902557	1219.99707
-25.88600464	1.719973564	1226.97373
-25.82737122	-4.109884262	1235.481055
-16.0354248	7.800613403	1222.601465
-17.34374542	1.128777981	1229.049512
-18.13693848	-5.130555344	1236.321973
-6.978457642	6.576873779	1223.751953
-7.750749969	-0.108153784	1229.895215
-8.492179108	-6.098728943	1236.303613
1.896792603	4.191130829	1222.927832
0.722581148	-1.788709068	1228.805078
0.385954261	-7.430347443	1235.907031
10.13441925	1.135279751	1220.777148
8.929221344	-3.584726715	1227.798926
7.446934509	-8.198291779	1235.040234
18.31400909	-5.473012924	1219.774316
17.87550354	-5.895765305	1227.55957
15.89934998	-9.204445648	1235.722852
20.55502472	-24.9335022	1209.528223
26.10768127	-17.64774475	1214.599414
27.17740173	-13.23123016	1219.95752
27.71596375	-8.016446686	1229.025
24.14568481	-8.951793671	1238.21084
36.8690033	-22.55288239	1212.97832
38.69116821	-16.030867	1221.52041
37.89984436	-7.085753632	1231.889355
33.89863281	-7.3225914	1242.50293
-21.38743134	-14.20227814	1249.878418
-8.163254547	-15.59441071	1249.363867
1.583211708	-17.5508194	1250.176953
-22.58090057	-17.7759964	1255.693848
-9.407444763	-18.94337006	1255.104785
1.964845276	-21.30705872	1255.908301
-22.60963135	-19.88164215	1261.992383
-10.1585022	-21.54541779	1261.251074
1.064730072	-23.30240631	1262.659277
'HS_PAL253		
-11.10212173	-28.5766449	1241.35791
-10.28021622	-1.038645744	1254.57002
-26.27949219	-29.91549377	1242.458789
-25.3645401	-36.82484436	1240.530762
5.065547943	-30.40740967	1243.219141
3.869948196	-37.95896301	1241.260547
-10.97123032	-24.83873749	1272.701953
-26.77265625	-27.11989136	1269.399609
2.950823975	-29.19763489	1272.169922
-63.05615845	-11.65598755	1271.340625
-64.47302856	-28.19625244	1244.540625
-58.93046265	-32.1213501	1267.689941
-58.17670288	-55.4666748	1294.390039
38.09608765	-14.8028244	1278.969336
40.69312439	-32.65597839	1248.749609
35.12623291	-33.33664551	1274.600098
25.90676575	-60.35169067	1302.590234
-11.42350006	-48.78760071	1247.590039
-63.82529907	-27.28519897	1240.05
-39.80020142	-31.71180115	1237.209961
41.47520142	-32.18210144	1243.709961
17.8595993	-31.24110107	1239.990039
-36.4993988	-39.19670105	1252.440039
-29.83439941	-60.7065979	1278.47998
13.63150024	-40.7368988	1255.909961
1.498419952	-62.22819824	1282.42002
-12.50360031	-43.44129944	1291.32998
-28.05780029	-43.74649963	1289.12002
0.831087017	-45.96900024	1292.62002
-18.93659363	-27.67098083	1240.340723
-26.55874634	-24.96862335	1239.874023
-31.03930969	-19.13965912	1241.727832
-33.01968079	-10.298452	1243.931055
-28.70074463	-3.599633026	1249.056445
-19.81822357	-1.129288101	1252.816504
-1.278156948	-1.168703175	1252.896582
7.092803192	-4.802661514	1250.71377
11.69645691	-10.79484787	1247.511426
12.13543701	-17.94108276	1243.704883
8.223708344	-25.19012299	1241.108789
-1.140192318	-28.87640076	1240.554883
-44.67901917	-37.04268188	1242.751953
-50.68927917	-37.33141785	1233.39043
-55.14020386	-33.13857727	1228.468164
-60.25527344	-30.15746155	1233.922949
-67.15797119	-15.32739563	1260.137891
-65.61643677	-21.46439362	1248.688379
-60.97615356	-29.97323608	1256.224805
-57.13486938	-42.63179626	1273.620508
-54.71981201	-54.12282104	1279.799219
-55.77437134	-41.99290466	1289.69873
-57.85233765	-29.82147522	1284.692969
-60.72486572	-17.90347443	1279.074902
21.93822327	-40.84377441	1247.516406
28.93430786	-39.51633606	1238.789258
34.36437378	-37.25122986	1233.081836
39.34573975	-34.39181519	1238.621973
42.37520752	-15.41820526	1266.176074
42.65069885	-24.45331573	1253.006641
37.44688721	-32.82077637	1261.146973
29.29443665	-46.27627258	1281.196973
26.90273132	-59.08587646	1289.353906
27.63846436	-46.89249573	1298.60332
31.45879211	-34.4572876	1292.195605
34.11304321	-20.93108063	1286.769922
-52.73666992	-24.51990051	1239.306934
-56.15762939	-20.12405396	1248.80791
-54.89872437	-14.93599854	1260.816699
-52.48243408	-19.08464813	1272.652539
-38.72973328	-23.27113342	1238.756152
-41.92138977	-20.23024445	1243.510938
-43.34353943	-17.33764648	1250.286914
-43.74490967	-15.28388977	1258.588867
-43.25265808	-19.55912476	1267.416309
-34.78858948	-12.1080658	1250.821582
-35.09679565	-13.43430176	1258.000293
-34.33830261	-19.40936432	1263.795313
-26.69675293	-6.78468399	1253.359277
-26.76416016	-12.4276123	1258.401758
-26.51153564	-18.88753204	1264.366309
-18.28801727	-6.284716797	1256.39873
-18.98404541	-12.87239838	1260.713281
-19.3102356	-19.25598602	1266.01709
-10.12102127	-6.716830444	1258.135156
-10.25078506	-13.0876236	1262.465723
-10.2785965	-19.25949402	1267.275781
-2.120947075	-7.275428009	1256.994629
-2.654792786	-13.460466	1261.494824
-2.31372776	-19.80125885	1267.131445
5.238761902	-8.342784882	1254.785254
4.652529526	-13.48884277	1260.823926
3.923136902	-19.46519623	1266.525781
12.55730972	-13.08275299	1253.003613
12.58098984	-14.27090607	1260.471094
11.55068893	-19.8881012	1267.176758
18.36075287	-25.5826828	1241.058594
20.88076019	-21.7709671	1245.784277
21.16789856	-19.12875977	1251.386816
21.37485046	-16.39212036	1261.512305
18.60097504	-19.70098267	1271.043359
30.93641663	-26.370224	1242.438867
31.68310547	-22.27913208	1251.658203
30.47233276	-16.40167847	1264.912109
27.16183167	-18.96235657	1276.944922
-21.9848465	-31.52279358	1274.711035
-9.158493805	-31.87253113	1276.083008
-0.201306105	-32.94664917	1278.055957
-23.43006592	-36.34204407	1279.472852
-10.18030014	-36.71826172	1280.49873
0.516393566	-37.40259399	1283.18291
-23.42164612	-39.87696838	1285.150195
-10.71893692	-40.55476379	1286.233301
-0.511848736	-41.80275574	1288.894922
'HS_PYG4		
-23.78909302	-58.38059692	1243.817383
-22.15261688	-79.22070313	1230.120801
-11.0586441	-58.00025024	1252.99248
-14.82050629	-57.32762451	1259.059766
-39.3183075	-58.97883911	1246.509766
-38.80901489	-57.3213623	1253.290234
-27.72969971	-81.8998291	1253.85
-15.3422226	-80.55563965	1258.059863
-39.71661377	-81.3453125	1252.283301
17.26122131	-89.83388672	1253.260449
19.44787445	-65.05810547	1253.959766
15.39331512	-75.63515015	1264.47998
3.011023903	-91.12132568	1290.72998
-65.13327026	-90.35142822	1236.699609
-65.51635742	-63.17774658	1232.918164
-68.4980835	-76.08068848	1244.780664
-69.32943115	-88.71127319	1277.320117
-28.33890076	-58.29039917	1263.790039
18.87489929	-62.01810303	1251.8
-3.609360123	-55.21589966	1252.5
-63.52009888	-59.63129883	1232.55
-47.22919922	-54.80300293	1243.159961
-7.977580261	-66.19749756	1265.109961
-17.7378006	-77.66049805	1282.140039
-46.37090149	-63.640802	1255.740039
-45.37160034	-76.48930054	1277.559961
-31.40780029	-89.63839722	1272.209961
-21.42519989	-88.48930054	1275.109961
-40.41589966	-87.90250244	1270.95
-16.66487274	-58.40646362	1245.455664
-10.17630768	-58.58043213	1246.393066
-5.221930695	-62.2197876	1243.475195
-3.104779434	-68.11539307	1238.795898
-6.271718979	-74.13726196	1235.069336
-13.79402771	-77.7156189	1232.521094
-29.25558777	-77.71828613	1228.914453
-35.69450989	-73.95041504	1228.567871
-39.9914093	-69.67906494	1229.967285
-41.59430847	-64.45038452	1234.071191
-38.69615479	-59.50681763	1238.722168
-32.01412354	-58.37260742	1242.103906
1.56993475	-58.22642822	1263.466602
6.469303131	-52.21439819	1257.317871
11.61237564	-51.95463257	1251.392676
16.50887146	-57.97549438	1251.346582
19.9199173	-80.07641602	1252.051172
19.95613708	-69.99324341	1252.280566
16.52596283	-68.83953857	1261.082031
7.875722504	-79.72749023	1275.259961
1.402026844	-80.19738159	1285.75498
3.204366684	-95.23146973	1280.239453
6.512526703	-93.85413208	1269.581152
12.63171463	-93.24285889	1259.60127
-53.94974365	-57.41908569	1250.94834
-54.98389893	-52.84511719	1243.926563
-57.20228882	-52.23908081	1237.035645
-61.57672119	-56.68956909	1233.005273
-66.29331055	-79.99574585	1232.661914
-64.87944946	-68.06698608	1231.562695
-67.75289917	-68.9392395	1240.561816
-67.91998901	-79.14872437	1257.577051
-66.19830933	-79.94760132	1272.354688
-66.02496338	-93.56379395	1265.825684
-65.62495728	-92.63899536	1254.493457
-64.85177612	-92.85252075	1243.749219
10.23091888	-61.88704224	1248.805078
13.08938751	-69.4607605	1250.507617
11.4477562	-79.44257202	1251.861719
7.168631744	-86.86171265	1257.500391
-1.004873753	-60.01645508	1247.458984
2.10673027	-64.80994263	1247.368652
3.361536407	-70.45889282	1247.683301
2.94802742	-76.96187134	1249.380664
0.463171768	-81.86393433	1255.226074
-2.201686859	-72.18652954	1242.544434
-3.730613708	-76.30534668	1246.627637
-6.541120911	-79.0887207	1252.595313
-8.897711182	-75.77716675	1238.208594
-10.57167816	-77.09747925	1244.083301
-12.97734375	-79.09152832	1250.734375
-16.25484772	-78.30081787	1236.773828
-17.47156525	-78.55550537	1243.243652
-19.21024933	-79.90585938	1249.781445
-23.65197296	-79.23815918	1235.72207
-25.13478088	-79.61063843	1241.880469
-26.74723511	-80.52667847	1247.995215
-30.29846191	-78.09472656	1234.289648
-31.52626038	-78.70233154	1240.179688
-33.43581238	-80.06035156	1246.414844
-36.07754211	-75.69365234	1232.620801
-37.44983521	-77.47775269	1238.654297
-38.51038513	-79.27611694	1244.735547
-42.66135254	-72.66509399	1233.208887
-43.94133301	-76.8729248	1237.398145
-44.90461121	-79.66224976	1243.511523
-46.81203613	-59.1168457	1238.180371
-49.07131653	-64.45545654	1236.102539
-49.80678406	-69.03181152	1235.891211
-51.22651978	-76.48803711	1237.340234
-51.18657227	-81.89445801	1242.820508
-55.60616455	-61.16369629	1233.849707
-57.54378052	-67.87294312	1234.074707
-58.59522095	-78.22453613	1236.677832
-58.56595459	-85.68792725	1242.024023
-20.63979797	-84.11181641	1261.141602
-30.47947998	-84.01600342	1258.673242
-37.86688843	-83.96138306	1257.73125
-21.21026611	-85.82709351	1266.023242
-30.80504761	-85.50801392	1263.470117
-39.12197571	-85.62483521	1262.210645
-22.94642029	-87.51338501	1270.266309
-31.54776611	-87.41848755	1268.111523
-38.92763672	-87.24855957	1267.387207
'HS_PYG5		
-15.29071045	-53.59528198	1223.430859
-17.95197906	-32.98771057	1243.670996
0.40524497	-54.59667969	1221.550684
-4.469813156	-56.74588623	1213.810645
-27.83739319	-55.74603271	1217.750488
-22.24143372	-56.87444458	1211.062793
-15.17589264	-24.47832336	1218.52998
0.892964649	-26.15186768	1218.592969
-27.56412964	-25.77025452	1215.17002
31.28775024	-23.8542984	1229.509961
33.99827271	-47.5736969	1223.560352
27.70396423	-31.93105774	1213.319922
26.50834961	-6.524052429	1190.7
-58.03234253	-21.17192841	1224.040137
-59.94397583	-48.78792419	1217.169727
-55.87703247	-37.9041687	1209.039551
-46.01288452	-5.57606163	1184.1
-12.22539978	-55.24730225	1206.890039
30.42510071	-58.99769897	1224.759961
8.699130249	-58.64990234	1220.040039
-56.27650146	-58.30390015	1219.62002
-37.28710022	-61.11799927	1215.02002
7.677200317	-46.20369873	1204.559961
1.772520065	-30.55360107	1187.759961
-29.35020142	-46.2927002	1202.47998
-21.28029938	-30.00859985	1186.940039
-11.65360031	-14.44609985	1196.140039
1.17244997	-15.1022995	1196.77998
-21.61649933	-14.85740051	1195.57998
-6.766257477	-53.22962646	1224.87334
1.957822037	-54.86600342	1226.401465
9.432407379	-52.01155396	1230.152441
9.429714203	-45.26914368	1238.290039
1.756664658	-39.01912842	1241.87793
-7.568442535	-34.59291992	1244.244141
-25.54586182	-34.5888031	1241.931641
-31.88559875	-38.68330994	1238.729492
-35.08845825	-43.68973083	1234.521777
-35.60765381	-48.95822754	1228.895215
-30.50614624	-53.57028809	1224.704395
-23.0086792	-53.6545105	1223.630762
14.40795898	-55.55317383	1209.386328
20.45613708	-63.36882324	1215.449707
25.78762207	-66.79237061	1220.992871
28.18298035	-62.74013062	1224.972949
33.87646484	-35.78195801	1230.821484
34.85428772	-46.50984192	1226.506055
30.05666504	-40.19178467	1218.152832
25.55264587	-24.15253906	1203.342676
24.27188721	-19.74012146	1193.603027
25.7422699	-5.507871628	1201.598535
26.08807678	-10.74049759	1212.579199
27.76296997	-16.96626129	1223.065332
-39.2030365	-55.90944824	1204.153418
-44.84312134	-63.36677246	1210.064258
-50.35335083	-67.47391357	1214.296387
-53.90827637	-61.9553894	1218.143848
-61.66184692	-33.55679321	1224.384961
-61.31914063	-46.60626526	1220.171973
-58.3864563	-43.52207642	1212.912988
-49.49586487	-29.45026245	1200.436133
-45.31555786	-19.47955933	1189.587402
-47.72909546	-6.861626434	1195.699219
-49.7665741	-12.36545029	1207.161719
-54.37407227	-17.09461975	1217.300293
22.67532501	-56.87094116	1226.674512
25.79526062	-47.57728271	1228.966309
24.4655838	-34.56115417	1230.508008
21.56217346	-22.91550446	1224.100977
12.54058456	-55.53724365	1226.856543
15.76649475	-50.87501221	1229.026172
16.58832092	-44.04442139	1230.8125
16.11861267	-35.77714539	1230.819238
14.996492	-28.36305237	1224.686035
10.26314163	-40.31737366	1235.872363
9.391068268	-34.51535034	1232.932031
7.964653015	-31.55501099	1225.909277
1.60819149	-32.9263092	1240.266016
1.233786488	-32.51365662	1234.277246
0.62800808	-29.98486023	1226.533691
-8.265435028	-31.56886597	1239.573145
-7.161833954	-30.45211487	1232.848047
-6.82982254	-28.47931213	1225.680566
-17.28218689	-30.95020752	1238.045898
-16.5048172	-29.23148499	1231.60918
-16.03021698	-27.52541504	1224.899023
-25.10352173	-32.14307556	1236.932324
-24.05417328	-30.58769531	1230.869141
-23.55237885	-28.28668823	1223.92793
-31.62889099	-35.23675537	1236.22168
-30.58138733	-32.43457947	1230.279004
-29.09553223	-29.62307434	1223.627539
-37.83075256	-39.02963257	1232.323047
-37.25332947	-33.97681274	1228.853809
-35.41643982	-30.15230408	1222.533008
-38.98291626	-56.03295898	1221.395508
-42.23271484	-50.1	1224.673535
-43.26578979	-44.44232178	1225.99043
-43.87658691	-35.31898804	1225.768945
-41.22553711	-27.87673035	1221.808594
-48.99847717	-55.39420776	1221.737793
-51.47059937	-46.73495178	1223.226074
-51.56882935	-33.97565613	1224.884863
-48.4474884	-24.18135223	1221.259668
-4.069623184	-23.06340942	1212.239258
-15.80444794	-22.30841217	1211.929395
-23.41982269	-22.45633087	1210.112891
-2.714901161	-19.93069305	1207.031738
-14.09246216	-20.13955231	1206.401758
-22.90894775	-19.56992188	1205.133887
-2.712256813	-17.36981964	1201.492285
-13.1845047	-17.27228241	1200.866113
-21.10372925	-16.56134644	1199.768066
'HS_SAN8		
-40.41876831	23.42799072	1244.019629
-43.54172668	47.6385376	1257.588379
-35.55602417	16.12425079	1254.689551
-31.62365417	14.59493408	1250.90127
-39.26141968	29.67290649	1232.278906
-35.0802124	22.1524231	1230.609961
-19.02725372	39.03973389	1247.539551
-16.42677307	33.81794434	1257.504883
-20.91407623	43.88639832	1238.150195
-18.26288757	32.84127197	1295.687109
-27.97140503	5.702236938	1288.338379
-12.24554825	16.51813202	1282.710352
23.2251709	22.55098267	1274.464746
-37.46488953	72.77682495	1218.411523
-45.09035339	52.22902222	1205.618848
-29.21300659	55.84992065	1209.002246
9.572236633	55.3991272	1205.307422
-23.26199951	13.44759979	1234.690039
-31.07510071	6.852760315	1288.12998
-35.37409973	5.258300018	1262.640039
-48.92879944	47.50050049	1206.57998
-45.01839905	28.34289856	1219.12998
-14.81710052	12.03280029	1257.209961
7.219879913	19.40829926	1246.409961
-23.52169952	31.47990112	1222.72002
1.595030022	30.54049988	1224.87998
4.711629868	37.90130005	1241.57998
7.288674927	32.51443787	1250.777441
1.858300018	42.41159973	1234.37002
-40.36298523	19.64152985	1250.304102
-40.98989868	17.28561401	1257.86123
-41.19404602	19.25853424	1265.838965
-42.88105164	26.25188599	1271.863867
-43.2093689	34.85541687	1271.100098
-43.62593079	42.3095459	1265.444043
-45.9769104	51.16646729	1250.224414
-48.12928467	51.48879395	1242.105957
-49.03910217	49.15281372	1235.62959
-47.48537292	42.52327881	1231.376758
-45.89822998	33.13391418	1232.055859
-42.62486572	27.07640076	1237.455859
-23.88792267	2.410865784	1262.59834
-33.40932007	-0.949315739	1268.656348
-38.56204529	-2.324734497	1275.074121
-34.58392029	2.545025635	1282.747754
-23.97380829	23.10083008	1296.80791
-27.48024292	12.75307465	1293.24668
-19.51619568	11.15592651	1285.956836
3.052975845	12.16996155	1276.710156
12.83974152	12.96203308	1267.579297
13.82859802	27.83339539	1278.547949
2.82422123	31.45923157	1284.574512
-8.750724792	33.95433044	1292.74248
-33.25814209	29.88818359	1213.896289
-43.3418457	29.75333862	1207.921582
-51.3421814	32.11618042	1204.579102
-50.80303955	41.11644897	1205.10918
-43.28529053	67.66292114	1212.227246
-46.10257263	57.84463501	1206.525684
-37.3063446	54.7477417	1206.55918
-13.1614975	49.9037384	1204.827246
1.075116634	46.81365662	1206.688867
0.834657478	63.06658325	1211.602734
-11.42670441	66.80339355	1216.611816
-26.28787842	70.8902832	1220.018359
-34.38650818	9.529429626	1278.961719
-29.87756348	16.86166077	1285.752441
-24.65098724	26.98601379	1287.500879
-14.35010529	32.20789185	1284.270996
-38.71322632	12.76672058	1268.395313
-36.69134521	16.97995911	1273.886426
-32.98841553	22.6921936	1277.136426
-28.20523987	28.91722107	1278.798926
-19.23490448	31.33210754	1275.91748
-37.31442871	28.80814819	1273.665234
-31.23760986	32.19828491	1272.829883
-23.59542694	31.80393677	1268.327344
-39.17685242	36.18561096	1268.728223
-32.85181885	35.46650391	1266.098047
-25.18697815	34.48570251	1261.754688
-38.81605835	41.23109741	1261.818359
-32.30026855	38.90213623	1259.150293
-25.33879547	36.8483551	1255.645801
-38.80742798	45.19125061	1254.843066
-32.81578979	42.64194946	1252.132129
-26.30688477	40.38798523	1249.379102
-40.86794739	48.26946716	1248.281348
-34.89317017	45.87465515	1246.355859
-28.03452759	43.59411011	1243.893945
-43.7024292	50.8220459	1242.06875
-37.30848083	49.2677124	1240.740234
-30.19609985	46.7428833	1239.605078
-44.94666748	51.81940918	1234.28916
-39.17938843	53.1112915	1234.555859
-31.31853943	51.49996338	1234.204102
-46.01080627	36.82428284	1222.409668
-46.20821533	44.88291626	1223.541602
-44.00153503	49.93165283	1225.18623
-39.84251404	56.44755859	1227.191699
-31.19344482	56.85858154	1229.139063
-48.11479797	44.6973877	1214.509277
-44.89581299	52.84869995	1216.244629
-40.12662354	61.14100342	1220.155957
-31.0325531	63.29255371	1223.275488
-11.04689713	33.87485046	1252.137109
-13.09606476	38.42616882	1244.05918
-13.85257111	42.1928894	1238.40625
-4.4963974	33.22350769	1251.136719
-7.157804108	37.87598877	1242.996387
-8.259461975	42.19111328	1236.453027
1.320651245	33.37099304	1249.275586
-1.063395977	37.7900238	1241.850586
-1.996550179	42.29925232	1236.44668
'HS_SAN12		
3.068482971	18.85809479	1223.696191
1.584173107	43.93069153	1234.299902
-10.47320251	12.62964706	1221.8
-7.902312469	4.836069107	1224.910059
18.42414093	15.68580475	1224.886719
15.74993591	7.08232193	1227.359277
2.270012474	21.39512329	1251.270508
-9.78540802	19.41802979	1248.499609
13.5603653	22.02756653	1252.110449
-41.4447052	35.54400635	1240.6
-44.14460449	17.25463104	1226.459961
-38.69041443	12.77033386	1240.12002
-40.59296875	5.829517746	1277.370801
44.87598572	38.03999023	1248.64043
49.24091797	18.77159119	1239.360059
40.308255	15.2520401	1253.52998
35.94068604	8.321620178	1287.37959
3.567129898	-3.36507988	1233.72002
-41.38890076	10.13209991	1219.12002
-20.74539948	9.811299896	1218.640039
48.67399902	13.79620056	1228.390039
29.76570129	10.69260025	1224.05
-16.42389984	4.063819885	1237.72998
-14.53150024	-5.367160034	1265.7
23.28410034	5.483229828	1242.02998
13.75829926	-3.527220154	1269.059961
-0.285430002	9.336219788	1271.690039
-11.82870026	7.582980347	1269
9.384980011	10.69800034	1272.85
-3.887742996	17.84608612	1222.128906
-10.71684036	18.80693207	1221.448145
-16.35575256	24.04116516	1222.083496
-19.22138214	32.3969574	1223.584473
-14.31613007	38.84341736	1226.968652
-7.078573608	43.33284302	1231.641699
10.39345627	43.57227173	1233.552148
17.95544434	39.76896057	1230.529102
22.90592804	35.15166626	1227.692969
23.00778351	28.40852966	1226.270605
18.39364014	22.38343201	1224.181738
11.57002716	19.30844116	1223.390527
-27.81799011	1.306105232	1227.812109
-33.30894165	-0.156203818	1217.617871
-37.93129883	1.411219215	1211.801953
-40.14690857	6.537514496	1215.279199
-45.04948425	28.51141968	1231.750293
-44.40952759	18.79497375	1225.716211
-41.04114685	13.59223938	1233.021582
-35.05941162	6.365987778	1251.666602
-33.72356567	0.158253121	1263.498633
-39.87553406	15.93364563	1269.60127
-37.49284058	21.64902954	1258.216016
-39.14255371	31.63105164	1248.650098
33.63326721	3.512644958	1235.934961
40.62439575	3.112365913	1227.175488
46.45750122	4.540522766	1220.81123
47.96881104	9.922285461	1222.752344
48.15641785	31.99979248	1242.710547
50.24396667	21.75553284	1238.472266
44.34221497	16.76207428	1245.096289
35.30875854	9.974489594	1261.324902
32.35009155	4.555446625	1274.460059
35.5514801	20.33709869	1280.215137
37.47218628	25.500383	1268.849023
40.17362061	34.50122986	1258.158008
-33.66345825	15.01901245	1218.768164
-36.01766052	21.53925934	1225.633203
-34.63782043	30.66998596	1233.554102
-31.81791382	29.55159302	1244.830273
-21.94284668	18.05038605	1219.589746
-25.05799255	21.93412018	1222.649707
-26.39432068	27.06679382	1227.054199
-25.92368469	31.12417603	1233.749316
-24.42934113	27.86464233	1242.250195
-20.183638	32.50576782	1228.304688
-19.17057648	32.46387329	1234.537891
-17.15466309	27.30058594	1241.108203
-12.76431808	37.86286621	1231.571582
-12.08131638	33.50163269	1236.36377
-10.63475266	27.11434937	1242.226074
-5.388908005	39.41810913	1235.420313
-5.257876968	33.21928406	1239.342676
-4.615091705	26.61886292	1244.276172
2.092883682	39.07607117	1237.139941
2.395485306	33.33470764	1241.10459
2.704507065	27.20553589	1245.781055
9.585824585	38.98101807	1236.88125
9.166238403	33.94842529	1240.933398
9.344629669	27.99915466	1245.85625
16.45663757	37.87398071	1234.386816
15.5853714	33.86187134	1239.524902
14.65491486	29.04431763	1245.119824
23.70195923	34.06541748	1232.582813
22.7258255	33.37131653	1238.810059
21.09266663	29.6968689	1245.593555
29.35862122	18.98571625	1224.480078
31.49749451	24.51629486	1228.363574
31.07546387	27.77828369	1232.612402
30.39164124	32.0129303	1239.572266
27.07919617	30.71053162	1247.73623
40.69231262	19.28171234	1227.075488
40.09443665	24.29994354	1234.154688
37.99497681	32.10198975	1241.492285
34.12625427	32.91870422	1250.84707
-6.452458954	16.77768097	1254.79248
3.188836288	17.60095367	1256.464941
10.34126663	18.33712616	1257.739746
-7.882196045	13.27016449	1259.837793
1.982874107	14.02548523	1261.196875
10.35627213	15.26261292	1262.831836
-8.16167984	10.40779343	1265.049316
1.265580654	11.13371506	1266.591211
8.861134338	12.0902832	1268.39375
'HS_SAN61		
-5.33139801	12.77159119	1231.578516
-7.099446869	38.82328186	1244.570313
-21.2710022	10.61791382	1230.17998
-19.75712128	4.936954117	1228.579199
10.14220734	12.47920456	1232.899902
8.801727295	7.604218292	1230.357227
-9.676450348	11.31184082	1255.415918
-20.56923065	12.0728653	1253.888867
2.211076355	11.48106995	1256.085449
-50.11332703	29.23618774	1253.916016
-54.00578003	15.75876312	1233.430176
-51.20993652	7.09885025	1254.963867
-49.83240356	-4.13819313	1283.113281
32.42219238	30.02471008	1263.887598
40.47304688	17.97745819	1243.980371
31.19465637	6.403219604	1260.740234
24.34552307	-2.23068428	1287.632715
-4.733100128	-3.540209961	1233.87998
-51.44429932	16.51889954	1229.07998
-32.75409851	11.54960022	1225.57002
38.37059937	21.73549957	1239.159961
21.65919952	13.21549988	1231.37998
-29.78940125	2.323590088	1240.390039
-24.91849976	-13.76300049	1266.190039
13.84210052	3.29681015	1244.67002
1.74958992	-12.9072998	1270.140039
-11.99615631	-0.798893595	1272.080078
-23.07980042	-0.954765034	1270.95
-2.796533203	-1.850525093	1272.380859
-13.67359924	13.1003891	1229.105664
-21.28584595	16.00370026	1227.502246
-25.97357178	21.62455292	1229.225098
-28.58161926	28.83623047	1233.065137
-23.77014923	34.69586792	1237.804688
-15.92477875	38.13789978	1241.911621
1.598844814	38.06383972	1244.052539
9.806433868	35.62747192	1242.027441
15.59910126	32.07781982	1239.862598
16.25335083	25.10843353	1235.978809
12.95216522	18.21331024	1232.436426
4.363846207	14.61800079	1231.113184
-36.86664124	3.7063591	1231.717969
-41.92171326	6.512775421	1223.488281
-46.52080078	9.057073212	1220.475293
-48.48083801	13.90080261	1224.059668
-52.51868286	29.7328949	1242.472168
-53.80142822	21.73864899	1235.34082
-52.05031128	8.769147491	1243.695313
-47.83556519	-3.38952179	1258.984473
-44.46998901	-8.940926361	1269.803125
-48.45874023	3.356675339	1277.627344
-47.89895325	10.40628815	1268.214551
-49.46275024	23.36898804	1262.217969
23.01564789	4.191142273	1237.140137
30.49999695	7.125059509	1231.900879
36.34526672	11.86549377	1229.43125
36.72129822	18.07161407	1232.477051
37.05551147	30.60855713	1254.322852
40.78739014	24.23914185	1246.02334
38.08692932	10.67420197	1251.398047
27.85870361	-1.930706787	1263.760156
24.05165863	-7.301554108	1274.308691
23.29738617	5.052278519	1281.775684
26.48518066	12.21806183	1275.237402
29.28287964	23.43992004	1270.72832
-43.45438843	17.34648285	1228.925293
-45.99004822	21.90865631	1236.208105
-44.43354797	26.13619995	1245.755469
-42.5928772	21.26805878	1256.94502
-32.52852478	16.6101181	1229.128027
-35.29391479	19.59476929	1233.045703
-36.2015564	23.18686523	1238.146875
-36.09852295	25.50899811	1244.818945
-35.44573364	20.09372253	1252.37168
-29.40230103	27.3921936	1238.496094
-29.10057373	26.40052795	1244.561328
-27.90885925	19.93266907	1249.239063
-21.80252228	32.09852295	1241.073926
-21.85166168	26.7785675	1245.137305
-21.07481384	19.40361786	1249.047461
-14.55966492	32.80874023	1244.018555
-14.9394989	25.29928131	1246.510254
-15.09600525	18.08696899	1250.051953
-7.023459625	32.12171326	1245.546777
-7.345625305	24.63680573	1247.650293
-7.982749176	17.65170135	1250.960645
0.576520252	32.01713867	1245.799707
-0.352415919	25.34499817	1248.094434
-1.096230984	18.31057129	1251.433496
7.997863007	32.24167175	1244.940625
6.491723633	26.48748169	1248.473145
4.659405518	19.72236633	1251.627441
15.18016205	29.25700684	1243.85166
13.65526276	27.25783386	1249.29375
11.40621872	20.69356842	1253.390234
21.83403625	18.05706635	1234.367285
23.01498108	21.5399826	1239.349902
22.40309143	24.05734711	1243.591309
21.16395111	26.49786987	1250.604395
17.36125793	21.35432281	1256.853613
30.98469238	20.69221344	1237.696387
30.99233704	23.85824585	1244.485352
28.33387451	27.08562927	1253.248145
24.03832855	22.93452911	1261.944043
-17.80082092	7.147190857	1257.941602
-8.351643372	6.709486389	1258.52959
-1.172667027	6.389844894	1259.592871
-19.24851074	3.630234528	1262.207813
-9.517228699	3.249025726	1262.239551
-1.362530231	2.968134117	1263.790137
-19.5464386	0.746364117	1266.726953
-10.42460022	0.574315929	1267.127441
-3.224838638	-0.302529407	1268.432129
'HS_SAN68		
13.55923004	24.3477951	1234.747949
15.61448364	52.83059692	1233.709961
0.461295605	25.3472641	1235.074121
2.41216507	21.6530838	1240.990137
26.17458801	24.80687714	1237.7
22.94017029	21.03704987	1243.339844
12.58342743	41.35464478	1256.639258
-0.751569891	40.46917419	1255.290039
23.87740936	40.46292725	1259.069336
-23.31458893	56.65808716	1248.140039
-27.84877014	36.20497742	1235.520508
-24.99407196	37.21070862	1244.72998
-24.93669586	26.83338013	1278.880176
50.62834473	54.88118286	1257.941113
56.66199951	35.5196106	1247.039648
50.23442383	34.88934021	1256.368848
40.5928894	27.28572693	1283.07002
12.15540009	10.79089966	1245.97002
-27.55960083	32.49890137	1228.72998
-8.028569794	25.81960144	1231.490039
56.35499878	26.17470093	1236.95
37.44349976	21.45800018	1238.890039
-9.543779755	21.47910004	1247.67002
-5.255479813	14.99340057	1265.32002
34.17900085	19.77050018	1252.77998
24.26840057	16.08110046	1266.72002
10.08860016	33.07780151	1273.2
-0.945493031	32.86530151	1271.17002
19.11329956	31.21700134	1273.12002
6.54085083	25.74299316	1233.58623
-0.493833447	28.23029785	1231.708984
-5.013140869	34.9063324	1230.278809
-6.915187073	43.87468872	1229.711426
-0.763851738	49.31416626	1230.635352
7.367558289	52.76209717	1232.007227
23.00563354	51.70836792	1233.844434
29.68221741	47.68468628	1233.421582
34.50577698	43.01486206	1233.91709
34.91628723	35.36435852	1234.710645
30.23765564	27.58771973	1234.780859
21.5688858	24.99723816	1234.93457
-14.57735901	18.7190918	1238.229785
-19.96979523	20.79948425	1230.775781
-22.75747375	23.9470993	1224.421484
-25.58389435	30.05388184	1226.042383
-26.05787659	50.3864624	1238.805176
-28.39581299	40.61160278	1234.382031
-25.95063477	36.7956665	1240.057715
-21.02071075	30.7536438	1254.744629
-22.97651825	25.24226227	1265.840137
-18.00585938	37.55332947	1272.67334
-17.38949738	46.14141541	1263.45293
-19.94275208	54.17333374	1254.964648
39.43284607	18.27205353	1246.269238
45.41600342	19.65397949	1239.905273
52.12338257	20.95688171	1234.161914
55.84932861	25.0835907	1235.251855
55.15870972	47.9539917	1250.450586
57.09020996	36.87513123	1246.605176
53.29307251	34.53922729	1251.409473
44.07993774	28.13855896	1262.177051
41.92541809	24.77203217	1273.597754
35.4385376	37.37721252	1277.07627
38.58659668	45.01818237	1270.562109
44.42952576	52.38704834	1263.547949
-20.02029114	33.68264465	1229.985449
-21.7930191	41.03766174	1234.569922
-19.1507431	49.78916321	1241.46543
-15.80056915	50.90814819	1251.20957
-9.927587128	32.09817505	1231.266211
-12.542556	36.68841553	1233.16582
-13.25278473	42.52840576	1235.968164
-12.31154251	47.82390137	1241.090039
-10.87108459	47.96058655	1248.932031
-7.385270691	45.61044006	1234.731934
-6.402824402	47.30292053	1240.763281
-5.344289398	45.58824158	1247.787891
0.693327332	48.81455994	1234.899707
0.243024182	47.11965332	1241.148535
0.28547225	44.30010986	1248.258203
8.062580109	50.05612183	1237.116016
6.769468689	46.90011902	1243.417285
6.051517105	44.03271484	1249.97793
15.09623718	49.8499054	1238.932324
14.26138	46.81265564	1245.012207
13.60367584	44.06168213	1251.114648
22.00175323	48.83133545	1238.900098
20.9315979	46.12605591	1244.773242
20.31013947	43.40986938	1251.428125
28.58501282	47.70942688	1238.018555
27.31295776	45.96374207	1244.48457
25.60191345	43.43191223	1250.977051
35.22177429	44.33244019	1238.790527
33.83701477	46.08788757	1244.926172
31.45032349	44.55378113	1251.866602
38.66336975	28.06707458	1237.527832
41.0900177	34.06311646	1238.749805
41.07691956	38.71907654	1241.468652
40.38841248	45.68125	1246.665723
36.25161133	46.60211487	1254.013184
48.73811646	30.8535614	1237.727539
48.91104431	37.31904602	1242.403223
46.59784546	46.6106781	1249.547168
41.45815735	49.68318481	1257.193945
3.348120499	38.81896362	1260.230566
13.42135773	38.35409546	1261.619043
20.39407959	38.23266296	1263.029199
2.306146812	36.68227234	1264.267676
12.24522018	36.32896729	1265.489941
20.12819824	36.20765991	1266.760156
2.421310425	35.24463806	1268.454883
11.51014862	34.34876099	1269.40752
18.61465759	33.77231445	1270.614746
'HS_SAN74		
12.05314713	22.27249146	1261.299902
10.88590698	42.92858276	1279.641113
25.07713013	20.34202728	1261.149902
24.71768036	19.03214874	1254.910938
-1.150869942	22.96077271	1258.480078
1.371539307	21.48731842	1252.5
12.79877396	49.47226257	1256.291504
25.72102966	45.45678101	1255.160059
0.615931368	46.18855286	1252.199316
58.61981812	47.47922058	1271.259863
58.50112305	24.62026978	1267.87998
57.52147827	39.22025757	1257.090137
54.59418945	53.13334961	1230.509863
-34.33629456	51.47404785	1257.799902
-34.7401001	25.97005615	1256.433887
-33.62695313	37.46135559	1249.700879
-21.53158264	54.00992432	1221.058398
14.34869995	20.09160004	1241.65
54.5177002	18.63890076	1270.859961
35.77380066	15.43609924	1263.890039
-31.607901	21.49949951	1259.17002
-10.45210037	18.55720062	1257.67002
35.29440002	25.65870056	1247.590039
30.24660034	40.47619934	1229.27002
-7.923739624	26.49169922	1243.8
3.960440063	41.78500061	1224.459961
16.4352005	57.8815979	1233.959961
26.81159973	54.05529785	1234.47998
7.094229889	55.66900024	1232.02998
18.95213013	21.04274597	1263.39541
26.05672607	21.59994354	1265.983203
31.5805481	24.86174316	1270.133008
31.2973938	30.45697632	1276.327344
27.27774048	36.99583435	1280.069824
19.30743408	41.12776489	1280.163574
1.957382774	41.86037292	1278.612305
-5.878802872	38.18319397	1276.465332
-9.485948944	32.75267029	1273.232813
-9.241677856	27.17535706	1268.022656
-4.261526489	22.77076721	1262.981934
4.015771866	21.48069458	1262.369629
40.54846191	17.63538971	1255.212207
44.45391846	12.56085587	1262.606543
47.73344727	12.33727646	1269.412207
52.84993286	17.05746765	1270.778516
59.51316528	37.99127808	1273.118164
59.37408447	28.08935852	1271.309668
58.28140259	32.21630859	1262.913477
56.24126587	43.7558197	1245.779883
55.1442749	45.27582092	1234.982031
55.59324951	56.86530151	1240.49834
54.91047363	54.09050903	1251.350879
56.89316406	52.53236084	1263.503906
-13.37363739	18.64276428	1247.883594
-18.33227234	15.19902039	1253.232129
-23.76541748	14.30063629	1258.163477
-29.58951416	20.44376984	1259.638965
-36.98578796	41.72822266	1259.300684
-36.76574402	30.1964386	1259.079199
-34.63668213	31.4921814	1252.982813
-25.73469238	40.49347839	1238.488574
-20.06407013	44.05535889	1225.725879
-23.69101715	56.72483521	1231.291602
-25.80811462	56.01553345	1242.219727
-31.53052979	55.33861084	1251.650195
46.6388855	20.53742828	1270.965039
50.52314758	28.1559845	1271.185449
50.71711121	38.84052429	1270.381348
49.56752319	47.52335815	1263.376758
36.49439697	21.184758	1268.780078
39.30714722	25.42593689	1270.827832
40.63841553	31.15719604	1271.270117
41.19151001	38.08003235	1269.826465
41.28855896	43.62631226	1263.18291
33.55375977	34.24182129	1274.032422
33.56166382	38.80142822	1270.218066
32.83575439	41.89437256	1263.30459
25.68103943	38.81845093	1276.200293
25.87550964	40.16184387	1269.990723
25.53746643	42.40097046	1262.832715
18.2110611	42.1769104	1275.06582
18.80430298	42.3128418	1268.39082
19.16722412	44.10470886	1261.749414
10.61177216	43.76312866	1273.720996
10.96555405	44.28039551	1267.255859
11.48323669	45.62001648	1261.24541
2.774238205	42.64784241	1272.976367
3.682411575	43.08977966	1266.820313
4.3671875	44.43383179	1260.222852
-4.399208069	39.83231201	1272.565527
-3.212340164	41.26677551	1266.391992
-1.601313782	43.09228516	1260.028418
-10.91973801	35.7028595	1269.414453
-10.61993637	39.86044617	1265.142285
-8.992835236	42.70967407	1258.900098
-12.39356384	22.42113647	1261.824219
-16.116008	26.93204956	1263.869336
-17.40028534	31.40715027	1263.972168
-18.52501526	38.90924072	1262.200195
-16.161409	44.53472595	1257.356348
-23.28890991	23.41564484	1261.577734
-26.25476074	29.94388428	1260.990527
-26.98063965	40.41235657	1259.916895
-24.76797333	47.97720032	1255.455078
22.28603058	49.41603699	1249.849121
11.9816864	50.38337708	1248.939551
4.475836945	49.73025513	1247.063672
23.77676086	51.40753174	1244.232227
13.58204956	51.8258667	1243.223145
4.985732651	51.81542358	1241.696289
23.70607605	53.71038208	1239.055176
14.69738312	54.7208374	1238.046875
7.304108429	54.12574463	1236.117969
'HS_SAN75		
-2.421324539	24.51441345	1237.963379
-2.91020813	49.74217224	1243.97998
-16.9859024	20.98029938	1237.140039
-16.222258	14.68654327	1239.190039
12.6226326	23.32227783	1242.211816
10.20920334	15.64241486	1244.28916
-5.621060181	31.98114319	1261.819531
-17.59866333	29.72170715	1259.849707
4.783462143	30.18000793	1263.179102
-46.54877014	44.04503784	1254.081934
-47.31189575	27.84932861	1237.169922
-40.21605225	24.05775909	1260.489648
-44.65401611	13.46282196	1285.550781
31.93968201	46.71559753	1270.811523
40.08330994	30.01392212	1253.040918
33.15765686	25.28926392	1264.318262
20.50112152	17.80389557	1298.4
-3.43064003	7.354219818	1247.209961
-44.29230042	27.9618988	1233.559961
-26.87550049	17.44470062	1232.640039
38.5598999	30.83320007	1248.759961
23.41390076	19.53500061	1241.3
-25.98529968	12.43860016	1248.67002
-20.9029007	4.974110031	1273.92998
16.57769928	14.01600037	1256.109961
3.227880096	5.597980118	1277.909961
-9.404380035	21.19160004	1281.5
-19.94889984	19.57220001	1278.77002
0.24937501	21.36649933	1282.52998
-9.848118591	24.67715759	1235.762891
-16.81038361	26.06797485	1233.754297
-21.74447479	31.40466614	1234.154395
-22.92797699	39.61193542	1235.743066
-18.37455902	45.81376038	1238.336523
-11.10724869	49.34570618	1241.677246
4.524811554	49.53630371	1244.002344
11.30592499	46.6672821	1243.115723
16.08497925	42.24255981	1242.540625
17.92985229	35.25569763	1241.220117
15.03825226	28.23823547	1239.422852
6.784116364	25.75000305	1238.550586
-30.46540527	12.03643341	1239.695703
-34.26703186	15.00078125	1231.689648
-37.58184814	18.61490326	1226.733105
-41.91495972	24.95953064	1231.213867
-46.36298218	39.85968018	1245.85293
-46.75447998	33.3059845	1238.805859
-44.88684998	25.05323181	1248.988574
-40.28282166	17.08585663	1267.479297
-41.18562012	11.36526413	1275.641895
-41.2177063	24.28893433	1281.949023
-39.66455078	30.81173401	1272.784375
-42.93553772	40.50265503	1263.413867
23.28708649	12.45786285	1249.515918
27.43877869	17.57460175	1243.561426
33.82008667	21.55102081	1239.383008
35.80549927	28.08743591	1244.898633
35.88486023	42.69535828	1261.986816
39.13930359	35.89576416	1253.869336
37.32390747	28.03497925	1258.789355
25.24728241	20.1016449	1273.396875
21.76435852	11.27718735	1284.554883
18.05413971	25.26989899	1290.767285
20.21906281	32.55748901	1281.889941
26.68890381	41.78622742	1276.280957
-37.09577026	27.73637085	1234.038477
-39.92893372	33.73074036	1239.617383
-39.37184143	39.23192139	1248.00625
-37.16083679	37.54316406	1259.250195
-27.23157349	26.39542542	1233.828223
-30.02691956	30.79379578	1237.066797
-31.14693604	35.31368713	1241.272852
-31.44242249	38.88527527	1247.217773
-30.71782532	35.74502258	1255.640332
-24.59038086	39.67644043	1240.961816
-24.69676514	39.75880737	1247.042383
-23.87119904	35.30696106	1253.393945
-17.21603851	44.2800293	1242.530957
-17.68729095	40.5015625	1247.817676
-17.51797791	35.57445068	1253.878613
-10.21462402	45.4890686	1245.706641
-11.14119568	40.48748474	1250.358594
-11.64877853	35.54642639	1255.519922
-3.229631424	45.34622192	1247.62627
-3.812037659	40.6022644	1252.149414
-4.418528748	35.84387207	1256.736914
3.648517227	45.20149841	1247.808789
2.724302673	40.73695679	1252.232715
2.019871712	35.82932434	1257.222266
10.06033096	44.9010498	1247.212305
8.840549469	41.01834717	1252.413574
7.15461731	36.37175598	1257.324707
16.39881439	41.24385681	1247.512598
15.22018585	41.06763916	1253.41875
13.00370331	37.03332214	1259.116016
23.05355225	27.29786377	1241.650977
24.03873596	32.63347778	1245.599902
23.38453522	35.9949646	1249.179004
21.9811142	40.08167114	1255.629883
18.08184204	37.94467468	1262.326855
31.18918152	30.91751404	1245.796582
31.20948181	35.42512207	1251.357324
28.08928223	40.5843689	1259.46123
23.34722595	40.20097961	1267.473242
-14.38719635	27.42983398	1265.312988
-4.968954849	27.71751099	1266.378125
1.414760971	27.69317017	1268.172754
-15.89164581	24.81628571	1270.315723
-6.418300629	24.99716187	1271.073926
0.980265999	25.84006042	1273.42041
-16.36077576	22.28699951	1275.123145
-7.557049561	22.90728607	1276.570996
-0.643264055	23.75336914	1278.899707
'HS_SAN109		
6.190161133	32.11602173	1236.006641
6.476795197	57.5104187	1245.809961
-8.921452332	30.24595947	1234.107129
-6.393962097	24.06618958	1237.448438
21.8711319	27.82590027	1237.850684
17.70515442	20.4841507	1242.099707
2.929779434	33.24817505	1266.668555
-11.42592239	33.13590088	1264.150879
14.37651367	33.38731995	1268.181152
-45.46612854	47.48576355	1265.208984
-44.32702026	33.97805786	1237.040039
-38.88104553	29.2861908	1256.260352
-39.16063232	10.99980392	1294.159863
46.46793213	47.18768005	1273.201855
50.36590576	33.52972107	1253.060059
46.67145996	31.27784424	1265.320215
34.19226379	8.226768494	1301.170313
4.233959961	10.95169983	1242.809961
-40.06069946	30.78659973	1230.05
-17.50590057	26.90679932	1231.62998
49.41040039	27.48510132	1241.5
29.57950134	23.78999939	1237.309961
-17.79019928	18.61199951	1247.67002
-13.31430054	2.665226936	1278.775879
24.01929932	15.55879974	1253.659961
10.26618652	1.876159477	1282.363379
-2.051160049	17.78099976	1288.159961
-14.47359924	18.11920013	1286.07998
9.066164398	16.44861603	1289.156543
-1.359346962	33.36690674	1234.196484
-8.275233459	35.23591003	1232.228711
-13.03602295	39.94342041	1233.319238
-15.44920197	46.66382446	1236.277734
-11.06621246	53.08217163	1240.056348
-2.853564453	56.61011353	1243.872266
14.70791016	55.66755371	1246.077637
22.28002625	51.93590698	1244.498438
26.95623169	46.77276001	1242.307324
27.0617981	39.38372803	1239.774121
22.84173431	33.05908508	1237.513672
15.46593475	31.22073669	1236.307227
-23.61176605	17.2913559	1236.897363
-27.73303528	19.215979	1226.690234
-32.11894836	24.04469299	1222.175293
-37.85649719	28.84684448	1225.723633
-44.67276306	45.33528442	1250.879688
-42.63882446	37.67001343	1239.222266
-43.14916382	32.81043396	1248.049902
-36.38572693	19.59964905	1267.177344
-36.08109741	10.0043869	1278.055859
-39.89654236	22.66369476	1289.263477
-38.71090088	30.32952576	1277.39375
-42.73323364	41.59630127	1270.233691
31.37791443	13.69708099	1245.585742
38.29472046	15.64120026	1237.80127
44.51677246	19.04532166	1232.73916
49.01636047	23.78865814	1237.380469
49.61134338	44.6750061	1261.853516
50.32636108	35.75937805	1252.74209
49.96419373	32.61968384	1258.982324
37.79006958	20.69299774	1273.789258
33.8125824	8.097879028	1285.925879
35.62186584	21.09086609	1295.680762
38.47897034	31.55178528	1285.685254
42.66077271	42.66026611	1279.83418
-31.34919434	33.45992432	1230.973535
-35.44679871	38.50195618	1239.789453
-36.04743958	44.09701538	1252.000195
-34.78240662	40.47080383	1264.003809
-19.1501297	34.61898193	1232.482031
-22.79179993	37.63850403	1235.967383
-24.93171082	40.95585327	1241.819824
-26.20159302	43.45559692	1249.694434
-26.37037964	39.43301697	1258.732617
-17.63173676	45.66929932	1242.092285
-18.27211609	44.8493866	1249.10791
-17.88131256	39.40724792	1255.740918
-9.707497406	50.52505798	1244.043066
-10.33771439	45.39378967	1249.258789
-10.48460083	39.4739502	1256.000781
-1.773496437	51.6491272	1247.317383
-2.940725517	45.2475708	1251.80918
-3.806074905	39.0619873	1258.023242
6.055406189	51.4585022	1249.477441
5.255265045	44.9690979	1253.838965
4.399689102	38.98853455	1259.693066
13.62504272	50.54656067	1249.409668
12.47158966	44.73215332	1253.573926
11.58831787	38.919104	1259.799121
20.63059845	49.49446411	1248.332715
19.29256897	45.14017334	1253.884961
17.42453308	39.30193176	1259.155566
27.26576538	45.37741394	1247.656543
26.34029846	44.78969727	1254.417383
24.21359711	40.02912292	1260.903906
30.80076599	30.56117554	1237.995703
33.09317322	34.94785156	1242.967773
33.45891418	38.6345459	1247.926563
33.64496765	43.23065491	1256.104785
30.53860168	40.72025146	1264.246777
41.0132019	30.68751526	1241.591895
41.83060913	36.49934692	1249.407617
40.85724182	43.46454773	1259.606055
37.68265381	42.39152832	1269.741797
-7.59600296	27.80273438	1269.459766
3.231090164	27.40321045	1271.186133
10.52333755	27.08008728	1272.556934
-9.381903076	22.93893738	1274.602246
1.391593742	22.81682434	1275.909082
9.848700714	22.0929184	1277.506152
-10.15059662	20.19252777	1281.083496
0.049687663	19.61651001	1282.189941
8.250505829	18.98403473	1284.307031
'HS_TDF3116		
217.4689209	65.82785645	1432.24375
219.2592773	78.60911255	1406.64082
231.3796387	61.91627808	1433.972949
229.0592285	59.22246094	1440.54082
202.0249146	63.13207397	1431.909961
202.2998901	60.056073	1437.113379
216.228833	50.70124512	1409.778809
230.3264648	48.45524597	1413.064551
203.1483521	50.99265747	1409.687207
267.9891113	64.87630005	1401.875879
269.9496826	66.24523315	1431.465723
266.1789307	53.43800049	1418.814453
261.8457764	28.26837769	1412.675586
164.2703003	64.36127319	1396.308984
162.1647949	67.5572937	1425.055664
162.0651367	55.79382324	1414.085645
169.1644287	26.4472229	1405.440723
215.7702393	46.50647583	1446.55166
264.3649902	67.01329956	1439.37998
243.6475586	63.60127563	1438.313184
165.8129517	69.22764282	1432.131738
189.7339966	64.21690674	1434.040039
240.1804443	46.38894043	1432.708398
230.1899902	23.92019958	1425.739941
193.726001	47.79919739	1428.87998
197.4342407	23.57693939	1423.849805
214.3331299	29.06340637	1408.480078
226.8110352	29.18973389	1410.143457
203.587561	30.5417511	1408.456445
224.8476074	67.23030396	1433.390527
232.8362549	67.42979126	1432.159863
239.1310303	69.13937988	1427.045996
240.7013428	73.64379272	1420.04502
235.8682373	76.81034546	1413.740332
228.1419189	78.13622437	1408.349121
209.5437744	78.73797607	1406.953223
200.6768555	78.0644165	1410.524902
195.7315186	75.81004639	1415.920313
194.388501	71.86897583	1422.707813
198.7799805	67.70652466	1430.492676
208.2875732	67.09337158	1432.218457
249.4395508	54.18741455	1438.977344
254.5397217	61.66148682	1445.106445
258.4943604	67.00682373	1446.279688
261.8279785	67.73178711	1441.234375
270.436499	71.77139282	1413.768555
270.1161865	69.86062622	1427.420898
268.8792725	58.66674194	1425.645508
265.2177002	41.07818604	1421.038281
261.9987549	32.0342041	1418.969824
262.1667725	34.69645691	1410.541699
265.0504883	44.13343201	1405.511719
266.7401611	56.18397827	1400.410938
182.9322754	54.6835083	1434.716309
178.2911987	63.25408936	1439.001367
173.0820679	68.61484375	1442.738965
168.0894165	69.6067688	1436.9625
161.7462158	71.08049927	1406.625098
161.6537842	70.39667358	1420.955957
163.0936768	60.49310913	1420.378418
165.5861694	42.81004639	1414.168164
169.2676147	31.43364563	1413.208008
167.390625	35.18869324	1399.215723
166.9949341	45.04917297	1397.23916
165.9919922	56.38180542	1395.314941
256.2230713	69.72912598	1434.649707
260.5467041	69.32431641	1426.206738
260.8711914	66.34284058	1413.614551
259.3695068	56.76593628	1407.159082
244.591748	68.66356812	1432.166797
248.2024658	69.5005249	1427.54668
249.9498047	68.77641602	1421.60625
250.3964111	65.43828125	1414.982715
249.7900391	57.2803894	1411.371875
242.6902832	70.77730103	1417.05791
242.0233887	65.75394287	1413.835645
240.1911621	57.81270142	1412.836328
234.2741943	72.81150513	1411.772559
233.7195557	65.99299316	1411.568457
232.0854004	57.58620605	1411.841699
226.3433105	72.38369751	1408.112207
225.955249	64.72640991	1409.370313
224.8830811	56.82883911	1410.514453
218.0839355	71.90533447	1406.451074
217.2716309	64.55249023	1407.671191
216.4455566	57.43002319	1409.178027
209.5172607	72.44561157	1406.415625
209.4518799	65.63242188	1407.359961
208.7673096	58.35738525	1408.60625
201.6361694	73.69616699	1409.139941
201.8140503	67.02749023	1408.730859
202.2991943	59.90478516	1408.896094
193.490271	72.56990967	1413.408691
193.1788086	67.78510132	1410.118066
193.7185913	60.6486145	1408.644434
189.3248413	69.40608521	1430.436035
185.6169189	70.87712402	1424.109766
184.6716064	70.25999146	1418.786719
183.3803589	67.7345459	1410.753516
184.9066162	60.58834229	1406.492676
176.1603516	70.09975586	1429.367188
173.6849365	70.01922607	1420.790625
173.2320679	67.87476807	1408.845898
174.5126343	60.22440186	1402.364746
225.3666748	43.52125549	1411.282715
213.9487549	44.36403198	1409.85459
205.438501	44.62338257	1409.065137
225.7185059	38.13327942	1410.701758
214.1116211	38.7572937	1409.757031
204.1834839	39.28667603	1408.614453
224.2511475	33.26286926	1410.044629
213.7088867	33.46280212	1409.010059
204.985498	33.96209412	1408.049316
'HS_TDF3122		
221.6254883	43.96585083	1441.719336
230.6789551	15.1070694	1438.660059
208.0961914	41.65515137	1431.696777
208.7115234	48.86919556	1431.645801
234.6455811	50.25777588	1451.070508
231.6004639	56.59746094	1448.025586
239.6953857	32.28954773	1417.854199
227.3040283	30.12180786	1411.658203
249.7300049	36.75188904	1427.335254
200.5542603	10.47033997	1396.87627
179.6302856	29.22142944	1415.640234
195.534021	28.22801208	1402.622363
213.5564453	47.69750671	1377.933105
280.342627	35.89530334	1451.439941
263.853418	53.7322876	1469.071289
270.1496582	49.75710449	1449.441016
274.8628418	65.52915039	1420.443555
219.5688721	65.21974487	1437.129395
180.0857666	29.74307556	1421.454785
199.6570435	38.43537903	1430.433984
260.5325439	53.90058594	1470.338281
238.9943604	50.36088867	1457.581445
205.517041	47.74319458	1418.823535
221.422998	60.06740112	1404.239941
243.0925049	59.85463257	1442.90332
246.475415	65.32648315	1420.241699
245.37854	48.8754425	1402.094727
234.0550049	47.33210144	1397.12998
253.152002	52.56380005	1407.219922
213.3205811	41.29558411	1437.815625
205.334082	38.34077759	1434.505664
202.0048584	30.38823547	1431.569824
204.9878418	20.99845886	1429.983594
212.3564453	15.2572876	1432.25127
221.9439209	13.437323	1435.306738
237.6649658	18.44161224	1445.389453
241.5644531	23.6500351	1453.16084
243.1626953	30.26080017	1457.495801
241.8203857	38.3671936	1459.345703
235.6803467	45.61186218	1456.490723
229.7072998	46.24194946	1448.741113
196.1893311	45.38718262	1422.638965
187.7714111	41.54517822	1426.797949
184.5101685	35.69163513	1428.98125
180.8682495	31.00680237	1423.209668
191.7971191	12.87581329	1405.77168
185.5838013	21.10794067	1414.080371
187.3645752	29.01062317	1407.928711
202.2464111	39.79156494	1397.239063
206.8524902	49.01116333	1390.224023
214.4661621	37.11505127	1383.742383
211.1262939	26.4752594	1389.137012
205.3318115	15.81847534	1392.78584
244.2642822	61.04637451	1454.256348
244.9754395	61.19208984	1464.694824
247.7842285	60.99395142	1472.999707
255.4280762	56.94852905	1473.42959
273.4451172	38.31933594	1459.562207
265.5352051	46.11355896	1467.298438
267.9314209	52.06124878	1459.738965
267.3600098	57.90563965	1438.610352
267.8503906	66.64713135	1428.953809
276.7297852	54.36125488	1424.345703
276.4376709	46.21879883	1433.117383
278.4779541	39.42374268	1443.077734
188.246167	28.98608704	1424.772852
190.6548828	21.76565094	1418.197656
199.4136719	15.21822052	1409.715137
208.1018799	17.87109833	1401.209082
197.9016479	31.88817444	1429.508691
197.3973755	27.03629456	1425.753125
199.9699097	21.60647736	1421.633496
205.3503906	17.93222046	1415.928613
211.5623779	20.58228912	1408.854492
206.4799805	18.84222412	1425.249023
211.2479492	19.22705231	1420.254883
216.0692383	23.60218506	1415.076172
215.9579102	16.93508148	1429.153125
218.6811035	20.44154663	1423.948438
222.7432617	25.52630157	1418.785645
225.1210205	17.09600677	1431.264648
226.9395264	21.63497314	1425.908691
230.1440918	25.90934753	1420.10625
232.9301758	19.24591675	1434.835742
235.4374268	23.34994354	1429.802441
237.9598633	27.704953	1424.302734
238.9366455	22.03898163	1440.982715
240.7849609	26.03848267	1435.999902
243.5371582	30.36685791	1430.254785
243.2188477	25.00457153	1448.497656
245.4522461	28.41123047	1442.39375
247.0532715	32.33583069	1436.005078
247.5692627	30.48650818	1454.52334
251.2199951	30.44789124	1448.233301
253.1859131	33.94457397	1440.723438
241.9069336	46.28121338	1460.863086
247.9941895	42.35907898	1460.606348
251.8870605	38.15100098	1458.682813
257.8371582	33.81611938	1452.466211
260.3099854	34.7791748	1442.991211
252.957373	48.62164917	1466.228418
259.0687988	42.44124146	1463.195996
265.6807129	36.27542725	1455.006152
269.3357666	35.97886963	1444.831738
233.4234375	34.89104614	1408.996191
242.8753662	37.94987488	1414.834375
249.6331543	40.20521545	1419.441406
233.8332764	39.77557373	1405.10459
243.6212891	42.12717285	1410.508398
250.9510986	45.00122986	1415.790625
236.2353271	43.28970337	1401.186719
244.8781738	46.05602722	1406.254004
251.8263184	48.7151825	1409.878125
'HS_TDF3124		
230.6748779	41.69429932	1419.138867
229.1590576	15.96206512	1395.523145
226.3526855	33.1835083	1433.107227
223.4975098	42.97822266	1434.839844
233.013501	53.97371216	1408.48291
229.491626	58.65514526	1414.582715
200.8809814	28.37177734	1398.977734
201.7597656	20.46244202	1415.223828
208.7759766	41.43460388	1390.706836
197.5970459	-11.96123428	1435.332715
217.102124	7.559165955	1465.410742
201.2734375	7.495469666	1448.920508
162.4675903	23.77116241	1441.556543
220.6894287	51.78283081	1352.039258
242.2673096	76.90756836	1370.523828
220.9519287	67.17269287	1368.460449
179.9752686	76.98948975	1373.413477
222.423999	59.5992981	1430.680078
224.4959961	13.30599976	1466.52002
225.277002	29.92729797	1445.939941
249.9381592	77.32888794	1374.723926
241.6670166	71.98910522	1399.398633
206.351001	36.49200134	1439.12998
183.8110107	46.779599	1432.15
220.8340088	64.64349976	1402.9
193.4	68.96170044	1406.22998
181.7667236	40.21031189	1401.930957
178.9490967	32.51728821	1414.449316
185.4327148	49.57191162	1393.224414
229.8758057	36.063974	1426.501465
228.3493408	29.52842712	1433.779492
227.5933594	19.14691467	1435.83877
227.8847168	10.17516861	1429.308203
228.0710205	7.271803284	1417.859668
227.9057617	8.73367157	1405.123828
233.8293457	22.47946014	1388.680957
238.4807617	32.1938385	1385.617871
240.6820068	41.75406494	1385.865234
241.7429688	49.53780823	1391.459961
238.9293945	52.55	1402.50918
235.6109375	47.33378296	1412.583105
216.3788574	32.12718506	1451.510449
224.7186523	26.79214172	1460.840625
228.789624	21.44127808	1465.797656
226.1337402	15.30213623	1466.438574
211.0375	-7.251436615	1446.529688
218.3775146	1.367722607	1460.604199
208.3621826	7.891291046	1457.455762
188.8604736	16.86548615	1444.806738
176.4887939	24.89709778	1444.550098
169.863916	12.7475502	1433.093848
181.7701416	4.017973328	1431.310742
189.3447144	-7.865852356	1433.256543
231.684375	77.77196655	1398.045703
243.4724121	82.00505981	1394.233496
251.5229492	81.10281372	1389.854395
251.7106445	80.55629883	1379.335254
232.4300537	59.05183716	1357.066699
242.7820801	70.45421143	1365.330762
230.5045166	72.75457764	1370.552734
205.7578857	69.74125977	1374.830859
192.3839722	78.03481445	1381.797754
187.5584229	65.12717896	1368.135645
199.8983398	58.52293091	1364.202539
211.4023682	52.07113647	1357.251563
227.3810059	13.20410156	1455.618945
221.4390381	4.996966934	1450.443359
210.7483398	-2.11525135	1437.987305
197.6963745	-0.71499877	1430.270605
227.6583008	20.22190399	1443.631738
225.3886719	13.42742157	1442.502637
221.2456055	7.903484344	1437.763281
214.1775146	4.079995728	1431.056641
204.0885864	5.955260849	1426.428613
222.6946533	8.045867157	1427.796777
216.0743408	8.171589661	1423.732422
208.5393311	11.96296158	1421.714844
223.475415	9.411429596	1415.006934
216.8887207	12.34957199	1415.048633
209.3247803	15.91418152	1414.585352
222.4495117	12.82775726	1404.449609
215.7426758	16.17218933	1406.399609
208.4785645	19.17631378	1406.901465
223.4148682	18.71870117	1396.353027
216.6448242	21.76410675	1397.434863
209.459668	25.30205078	1398.285742
227.4314941	25.27867126	1390.376074
220.7149658	28.18266602	1391.858398
213.4753662	32.06033325	1392.70752
232.7386475	32.37471619	1386.175586
225.3080078	34.36586609	1387.079102
217.7020264	36.94814453	1388.456738
236.2838135	42.12286682	1383.161328
229.2374268	40.77307129	1381.161914
221.0462891	42.51726685	1382.744629
244.0353027	62.55916138	1393.839355
243.0217529	57.63903809	1385.367188
239.4357178	53.24669189	1380.662793
231.1416504	48.00211487	1374.971191
220.3108887	45.84555664	1375.279297
248.2881348	67.93632813	1380.656934
241.6806152	62.06696167	1373.946484
230.7049805	53.06314697	1366.751758
218.415918	49.35830994	1365.828418
195.1176636	25.41756287	1409.305664
197.0736694	33.46999207	1398.574414
199.8980835	40.14048157	1391.927148
189.4480591	28.2631073	1410.526465
192.0781006	35.85093384	1399.776172
194.7419067	43.23605347	1391.957617
184.298877	31.56927795	1410.387598
186.8271484	38.61086426	1400.443457
188.8640747	45.79401245	1393.380176
'HS_TDF3128		
174.6874146	43.22597046	1436.338574
187.2127075	14.73111115	1430.937598
165.0419434	45.85959167	1427.4375
165.8422974	50.39090576	1422.703027
186.9822021	51.4515564	1445.359961
186.8814941	53.89760742	1442.213477
199.8881348	37.43887329	1416.069922
186.9143188	35.80597839	1405.573633
208.0290771	39.26028442	1426.485254
163.4972534	10.92495117	1378.076074
138.1458862	35.079245	1393.060742
163.7401611	35.59025269	1380.261914
182.2183228	50.93106384	1360.422656
237.4897217	23.66092682	1455.522656
221.3050049	49.90215759	1472.091895
231.7362793	43.5395752	1448.369043
248.1325928	64.99884644	1424.887988
179.0422119	61.71655884	1431.985449
135.7203979	38.38624878	1403.442188
156.5460449	45.95339661	1417.596191
210.7081543	47.25281067	1478.487207
191.2199951	55.41329956	1460.319922
163.951001	52.83880005	1403.069922
190.7790039	65.87949829	1391.810059
207.2335693	59.48909302	1443.192188
215.4577393	71.17427979	1416.989453
211.9373779	53.48353882	1399.532715
200.6952026	52.12384644	1389.516992
218.9685791	55.98209229	1407.998047
168.4803345	42.4223938	1430.820508
161.3332275	42.20256653	1426.312402
155.7974121	35.69286194	1419.101367
157.5899902	23.96795197	1416.589355
166.3486328	15.80916138	1417.610547
177.4233032	13.19204254	1423.417969
193.2424561	16.01018982	1440.804199
196.3393066	20.54371338	1451.060059
195.7571289	26.97897949	1458.075977
192.8460327	36.50926514	1457.330664
187.0208862	44.206604	1451.3375
181.2392944	45.10583191	1443.363477
154.5095947	50.88483887	1405.851953
144.4417725	47.85179138	1411.076758
137.391333	44.24950562	1410.238477
135.7310425	39.26110535	1404.469824
146.6251709	14.36128693	1384.785449
136.8023193	27.09008484	1390.67793
150.6799805	36.26895752	1386.43291
168.3911255	42.07016602	1372.598438
175.5468506	48.57288208	1367.7375
181.9566162	39.36763611	1365.559375
176.5680542	30.58426514	1371.682813
171.1118408	16.91049042	1374.197168
203.7380005	59.80583496	1454.871484
198.2555298	59.59556274	1466.043652
199.1912354	56.04996338	1474.024121
206.593335	49.95623169	1477.361621
231.7858398	30.18660583	1466.111426
224.7220947	41.99229431	1475.04668
227.0463135	47.38436279	1461.103223
236.3598633	54.32928467	1442.265918
241.1388184	62.92798462	1431.258398
245.1331787	51.34418945	1427.718359
240.0310059	42.06073608	1435.732422
241.1567139	29.79343262	1445.99209
143.1039551	34.80239258	1409.518164
145.7732788	26.37382507	1401.297656
157.5259888	16.41662445	1393.346582
171.0059814	20.79687042	1385.233008
152.3334717	37.99333801	1417.270801
151.9358276	32.05735474	1412.141797
155.5264771	25.71901855	1407.728613
162.6411255	20.83434448	1402.303125
171.6223389	24.94957581	1395.712793
161.4686768	22.57755432	1412.178418
168.0498413	22.19143677	1408.37998
174.6536743	28.01884155	1404.662012
171.0528931	18.0897995	1417.460742
175.233374	23.38027649	1414.208984
181.061377	29.42510681	1410.377246
181.9049316	17.73050842	1421.403906
184.4133789	24.30537567	1417.908496
188.2717407	30.8585968	1414.725586
189.9109497	19.73476868	1428.051074
192.7398438	25.66380615	1424.438281
195.9105347	31.90990601	1420.966016
195.4866577	21.1339798	1436.544531
197.534375	26.97659912	1432.20459
200.8396362	33.00694275	1427.847656
198.2632446	23.07225952	1446.026074
201.4393433	28.02538452	1440.087305
204.2008179	33.41110229	1434.077734
200.8838013	28.41936035	1454.319336
206.2293945	29.38910217	1447.669629
210.1678223	33.62369995	1440.175195
193.9345215	47.06646423	1460.831055
200.3814331	40.5523407	1461.681348
205.1314941	36.00271912	1459.534277
213.0445557	31.07971802	1453.558691
217.8773438	32.3296936	1443.500488
204.3033081	44.63352966	1470.094434
212.564624	37.77202148	1467.288867
222.1384033	30.13500671	1458.325195
228.1929688	29.93281555	1446.577637
194.5956543	40.60444031	1404.492383
204.0061401	42.22113037	1413.26123
210.1781494	43.4021637	1419.308398
197.1632813	44.77445068	1399.395117
206.3661621	46.3859375	1408.691797
213.723584	47.76410217	1415.671094
200.98125	48.75058594	1395.679395
209.5864502	50.42938538	1404.215625
215.9812988	52.44552002	1410.352734
'HS_TDF3143		
195.2715576	72.58535767	1370.39209
196.4301025	63.10349121	1339.999902
208.99104	70.56541748	1374.845605
206.584082	71.7960083	1380.840039
180.0679321	71.09854736	1371.589941
180.475354	72.47692871	1378.858105
193.6565796	42.7191864	1357.302344
211.3417969	45.26921387	1360.950781
178.7461792	44.51402283	1358.517969
244.0983398	47.62829285	1353.559961
245.327417	64.52086792	1378.445703
237.0599609	40.60974426	1372.165039
234.2702148	16.39340515	1390.327441
144.2010986	45.71476746	1347.199316
142.163855	69.50924683	1370.27041
147.2574707	49.80533447	1365.526465
148.9095947	20.96822968	1388.094336
192.1309937	66.53099976	1389.780078
247.3340088	69.14299927	1374.109961
218.7093262	75.60365601	1378.664746
149.4435181	79.86621704	1370.756055
170.9243774	74.97861938	1372.245508
214.519458	58.89588013	1383.454492
206.2397217	31.86938782	1392.738965
173.1840088	60.00289917	1379.089941
177.4814941	33.94772339	1392.499414
191.9477417	21.02552948	1373.398926
204.8849854	20.76699982	1374.9
176.9503296	23.78291931	1372.408496
203.6986328	73.54571533	1370.73125
211.4037354	76.01891479	1370.593555
218.5439697	76.16660767	1365.589355
222.1943115	74.24981689	1356.036719
217.5267578	70.34243164	1347.252344
208.3796387	65.38259277	1341.360156
185.9630127	64.95246582	1339.977832
176.3842407	67.8687561	1343.777148
170.9979004	71.39260254	1350.081445
169.8132935	73.88277588	1359.017383
176.1685181	75.20240479	1366.905371
185.6365479	74.09780884	1369.461914
222.4519043	68.26790771	1384.796875
228.4656006	77.2835022	1386.528711
236.9647217	80.65308838	1383.001367
244.2312988	74.79414063	1378.902539
249.0263428	55.41582642	1359.711621
250.1835449	62.32886963	1369.079199
240.0202881	52.99993896	1375.206738
234.7427979	33.70630188	1380.497656
233.3085205	26.34579773	1387.680273
233.0035645	18.57882233	1375.46416
235.0243896	27.30045166	1365.44834
239.1400146	38.78179932	1357.430762
165.6539917	68.05935059	1378.304199
159.9654419	77.04558716	1378.829785
155.2435791	84.0421875	1377.243164
151.2661011	81.57695313	1372.470117
140.6235596	58.08266602	1352.058008
139.1226929	68.76853638	1364.532129
144.6902466	59.81204834	1369.984863
149.9974609	40.16363525	1374.632031
150.713916	31.46813049	1386.026953
150.1578369	22.97529755	1371.158203
149.7518311	33.05260925	1360.680176
148.3431641	40.26134644	1351.427832
236.1558105	72.51152344	1371.902441
240.066333	64.98473511	1365.394238
237.6344971	56.62561035	1357.221484
232.3828857	44.08228455	1357.788086
222.9526611	73.80436401	1371.230078
226.8452881	70.57515869	1367.546094
228.0665039	65.79837036	1363.110352
227.7981689	59.40335693	1358.76709
225.8605713	50.04947815	1360.002441
221.2666016	68.1392334	1357.035059
220.2669189	61.40462036	1356.911035
218.639502	54.67697754	1360.157813
214.2665283	66.05745239	1348.741602
212.7261719	60.68511353	1353.304004
211.7069092	53.59231567	1357.051074
205.5563965	61.63353882	1345.140625
205.2297607	56.89447632	1350.385059
204.3748535	50.92463684	1354.824023
195.7049805	59.52036133	1344.260254
195.1666748	54.9222168	1348.875684
194.2314941	49.59275818	1353.360449
186.3513428	61.22884521	1344.910938
186.297229	56.32363892	1349.206836
185.3666138	50.57962036	1353.502051
177.7930176	63.87472534	1346.226172
178.3303467	58.24570313	1350.025391
178.8415405	52.40563354	1353.812891
169.989978	66.19052124	1351.034961
170.1557129	59.51186523	1350.617969
171.0671265	52.73446655	1353.855566
168.0097412	75.80125122	1366.224219
163.9145386	72.29379272	1361.527051
162.7950073	68.15804443	1357.486523
161.7798706	59.81248169	1352.462402
163.8310425	50.79603271	1352.924609
156.9676758	77.1477478	1365.405273
153.3490356	70.24944458	1359.846973
152.638623	58.33747559	1351.832031
155.4349609	47.24550171	1351.091406
204.3442993	37.35115662	1362.544922
190.6817505	37.28869629	1361.870996
181.3079712	38.12834778	1362.351172
203.8355835	31.70917664	1367.437012
190.8577271	32.43364258	1366.406348
179.8269409	33.3884491	1366.426563
202.2408447	25.72221069	1370.954785
190.5633911	26.775177	1370.411719
179.6333618	27.51367798	1370.067188
'HS_SM301623		
246.748877	-36.11335449	1241.920313
236.5016113	-60.9173645	1217.693359
248.0682373	-46.83300781	1256.738281
248.1176514	-40.42063904	1262.765137
240.829541	-23.13480072	1232.934082
239.9105957	-17.53548431	1238.573633
216.5279785	-46.15622559	1240.497559
220.123877	-55.64934692	1252.158105
214.1919678	-35.85153503	1232.39209
226.7063965	-98.88381958	1255.553223
249.5000732	-78.53061523	1278.184766
228.3176758	-76.41168213	1273.940234
194.8754761	-67.38543701	1288.870996
207.5111084	-28.61868286	1189.462207
224.9779053	-2.211936951	1205.162598
206.6861328	-10.36177826	1212.208398
174.4191162	-8.561164856	1231.402832
238.224585	-20.90658875	1261.089844
259.4537109	-74.61584473	1278.202051
256.242627	-54.41559448	1265.669336
235.3964844	-1.623588562	1203.666797
242.7773926	-9.862293243	1224.641992
234.9320068	-46.57002869	1268.377344
204.5560913	-37.5828125	1276.101465
224.9200928	-14.35352325	1235.078613
197.2811523	-15.13677216	1254.654785
194.814917	-40.63979492	1253.021777
198.2799072	-49.99667358	1265.408789
192.0903442	-30.65899658	1244.467676
249.6166504	-43.38832703	1248.064453
252.6827881	-51.18252258	1252.305957
251.9978516	-61.14440918	1250.676953
251.518042	-70.58677368	1243.857227
246.6446533	-72.3274231	1234.21582
241.0155762	-67.89606934	1225.332324
236.2393066	-52.75122681	1210.480859
237.0618896	-42.93659668	1205.59541
238.5655029	-33.79923096	1206.337207
239.2968262	-25.24175568	1213.247949
241.9164307	-22.86870422	1225.191113
244.9726563	-28.93293152	1234.128906
246.5195557	-53.93564453	1276.412402
259.424292	-56.48382568	1278.216895
265.8519043	-62.30808105	1279.538867
262.0790771	-70.67453003	1279.125195
240.8646973	-94.1201416	1263.111816
250.0890137	-84.85870361	1273.996191
237.6208984	-73.68270874	1276.278223
218.1853271	-68.62359619	1281.629883
207.9425293	-62.6769165	1287.301465
201.4793823	-74.43235474	1278.77168
212.271875	-81.08366089	1268.170605
217.7035889	-94.49162598	1258.553711
230.8229248	-3.249341965	1229.327539
239.2349609	3.64566803	1223.864355
245.1492676	7.508113098	1217.107617
240.8947754	3.287637329	1209.025
213.1434814	-16.44656219	1189.753613
222.2937012	-6.31941452	1198.714844
216.5852783	-5.892456055	1211.207031
198.589624	-7.896543121	1223.414844
188.0734619	-6.462275696	1233.914941
182.430481	-16.27749786	1222.978125
193.8639038	-21.4022049	1213.930078
198.2447388	-29.85243835	1199.178223
257.180249	-70.79363403	1268.46582
248.9897705	-79.500177	1264.643652
237.0295166	-87.27116089	1255.290918
223.1267578	-84.95596924	1255.572852
254.64104	-62.32976074	1259.187402
251.5971924	-69.09874268	1257.363672
245.7160645	-74.83720703	1253.484863
237.6180664	-79.5550415	1249.310938
226.5348145	-76.1322937	1251.936719
245.0266846	-73.51505737	1244.320996
236.8631104	-73.97053223	1243.720801
228.5299805	-68.28336792	1248.223926
241.2816406	-70.19196777	1234.688867
235.1717773	-66.93047485	1239.023047
227.5811768	-61.47233276	1244.680859
236.4104004	-63.89344482	1228.262793
231.276416	-59.81662598	1234.749023
224.7509766	-55.49636841	1240.957813
232.7179443	-57.14249268	1222.468262
227.9853271	-53.1039856	1228.567773
222.3438477	-49.26835327	1234.638672
232.3226074	-50.17362671	1216.038672
227.5780273	-47.23438721	1222.29502
221.3695313	-43.79000244	1228.549023
232.9584961	-43.3258728	1209.821777
226.9415527	-42.44795837	1215.440918
221.3210205	-40.06687012	1222.858301
232.6403809	-34.37547302	1206.923535
225.6658447	-37.465625	1208.76377
218.7987305	-36.73508606	1216.186719
241.1640869	-15.21812744	1218.157031
235.9291504	-19.05219879	1211.255371
231.1827148	-23.88492584	1207.647461
223.1938232	-31.06452637	1203.738574
214.6287842	-34.04508362	1210.320508
236.7993164	-9.001379395	1209.235547
228.1790771	-15.60749054	1203.85459
218.2395752	-25.85887451	1198.205469
208.6876953	-31.25452881	1203.325586
213.8359863	-49.95958252	1252.638086
210.9641357	-41.68887329	1244.074707
209.0283691	-35.4631134	1238.361719
208.4960449	-49.06512756	1256.869043
206.3945801	-39.8248291	1248.261816
203.3789551	-33.03684692	1240.682617
202.4612183	-48.24326172	1259.350098
200.2001099	-39.63930359	1250.503418
196.9948486	-32.71279907	1243.637109
'HS_WB2554
-17.490149	62.179298	42.105549
-14.968818	34.940536	41.636055
-32.671017	63.560177	40.342628
-29.148506	69.400276	35.537998
-0.559445	66.220139	38.328011
-4.739482	72.403671	34.327072
-15.72988129	51.08759155	13.72789307
-29.67025757	51.11477966	14.71504059
-4.087015	53.779106	13.559989
-69.125654	33.4316	6.828568
-73.960678	58.90929	27.914373
-64.178123	48.441753	4.818584
-64.393036	72.679826	-24.527924
37.106476	40.939159	-0.979235
41.584446	61.264538	24.57011
31.87018	61.218025	5.744693
27.631518	72.754723	-27.620134
-17.721886	80.657066	28.334862
-73.487617	57.88966	33.986752
-44.731762	70.775414	40.895035
40.644363	63.754879	34.213837
11.27429	73.047707	40.000847
-39.8447052	68.31286011	23.41640472
-33.06452637	81.96253052	-8.711801147
5.135009	71.881653	23.625328
-5.458893	82.635376	-9.738952
-17.76179657	65.26072388	-11.45362854
-28.15458984	64.37269897	-11.17080307
-6.605911	67.232094	-11.023753
-24.76963959	61.51843262	43.39009399
-31.95271912	59.35081177	44.18830566
-35.95875244	53.95758057	45.10285645
-37.41094971	45.54877014	45.87784119
-32.14907532	38.77731628	45.24198303
-23.72149506	35.16643982	43.76109924
-7.380376434	36.39016724	42.74893494
-0.383254218	40.18678894	43.31735229
4.344095993	45.40415344	43.17620544
4.742243958	53.18342285	42.6332489
0.349842548	60.06812744	42.66636658
-8.118257141	62.50701294	41.77590027
-49.46302795	73.5081604	30.92548828
-54.34509888	74.20595703	40.8184967
-59.36079102	68.6989563	46.22998352
-68.23783569	61.83822632	38.0112854
-74.5078125	38.80320435	18.16713562
-76.57263184	49.36235657	26.50184021
-66.86868896	56.57711792	15.88761902
-66.3366272	60.60684204	-3.279302597
-64.14796753	70.82814941	-12.14366379
-63.22757568	57.01889038	-19.73418884
-62.27562256	45.95731812	-10.42541428
-64.05026245	37.59593506	-0.264406157
15.09261932	78.38869629	29.01439514
20.51544189	78.97644043	38.39207458
27.84013672	73.78621826	43.59638062
36.75934753	66.53312378	36.42752991
40.94666138	43.41321716	13.57445984
43.42234192	55.246698	24.57261047
35.61089172	62.92953491	15.8928772
29.39945679	68.81489868	-3.176815414
26.38849792	76.0442749	-14.80432281
28.21996765	63.23122559	-20.83408203
27.53375244	54.84084473	-11.14682922
31.75803528	45.77939453	-4.437239456
-59.36995239	58.09078369	38.03663025
-63.77994995	49.96648254	29.27729797
-60.96808472	41.29523926	19.4056015
-56.7479126	40.89699707	7.325932312
-43.91031189	59.48633423	43.45468445
-46.88848572	54.65418091	38.66596375
-48.36213684	49.09183044	33.04256897
-48.659021	43.9888855	25.6967865
-48.03570251	44.78405151	15.82323608
-38.8150177	45.16777649	37.61759338
-39.12909241	43.38210449	29.85818176
-38.28845825	46.28239136	22.07817078
-30.50287476	39.81069336	39.49568787
-30.61165466	42.65596619	31.7630188
-30.12525024	45.7431488	23.20913544
-22.53590851	38.4809021	37.49824219
-23.19752045	42.4787262	30.34783325
-23.24573517	46.38473206	22.32177582
-15.10858917	38.72852783	35.76714172
-15.37092896	42.73374023	28.82738037
-15.36026764	46.84938049	21.48105011
-8.102939606	39.91452942	36.12647705
-8.629507446	43.3685791	29.11732178
-8.531060028	47.40808105	21.38314972
-1.392397499	41.08374939	37.28954468
-1.811868668	43.77360229	28.95467834
-2.788720512	47.14075012	21.40853577
5.62940712	45.77228699	35.70757141
6.239490891	44.25603638	27.37441711
4.934194946	47.06047058	18.92956696
11.29823608	63.45097656	42.02200012
14.35647736	57.05181885	37.19028625
15.0859436	52.28967285	32.46260681
16.27832031	45.8190979	23.62901306
13.07134705	46.68825378	13.92297363
26.59084473	60.95491943	36.93336182
28.47035522	54.30506592	29.12833252
27.06791687	45.51811523	17.55082397
23.14130859	45.58568115	6.178361511
-25.29857635	54.61981201	7.710954285
-14.43397369	56.15787964	7.707776642
-6.823833466	57.32830811	6.734361267
-26.20200806	58.42379761	0.996930885
-15.47174225	60.0076355	1.72297554
-6.332784271	61.02614746	0.50706706
-25.5369812	61.77150879	-5.426208496
-16.09296112	62.92772217	-5.213576889
-7.646580505	64.23516235	-6.369242859
'HS_WB2557
-4.297655	37.044384	62.092968
3.113728	17.822201	49.904903
-24.824749	35.205929	63.706776
-25.983477	44.15443	64.183762
9.670752	51.069874	61.219681
1.928713	58.15692	63.658228
-7.283048	42.504128	32.298255
-20.269335	36.214302	33.813667
5.375505	51.021389	33.539642
-50.805569	-0.426291	27.285728
-59.488129	9.511156	54.926113
-56.402725	20.395809	33.622868
-61.002529	45.212151	11.609767
52.059223	43.023182	28.614185
51.392971	60.942074	51.252705
42.966927	63.554482	36.223862
20.668533	85.399269	7.543961
-18.231657	66.236359	58.672844
-58.697887	8.303356	58.57732
-32.916187	31.297512	66.794128
50.50222	60.804264	58.447475
19.524555	56.503944	65.27417
-36.053417	46.24757	46.141609
-35.939259	64.398346	24.642853
8.738688	67.013649	47.141006
-6.373257	76.788376	23.578945
-14.947634	61.211304	13.35438
-28.280716	56.281837	14.748699
-5.640493	68.03437	13.659842
-13.199646	33.99677734	64.36326904
-19.99812469	29.59862976	64.2968811
-21.06310425	23.05567017	61.91247559
-18.33611603	16.68144531	59.08577881
-12.22448273	15.00861511	54.92875366
-4.406021881	15.37664185	51.81160278
11.50137177	21.3713913	51.00478516
17.9736084	27.5379425	52.87052002
22.07455597	33.28516541	54.76715698
20.33748322	38.93462524	58.21140747
13.62208405	43.62002869	61.92090454
4.358773422	42.94161377	62.78833008
-45.64799194	37.56694336	57.27224731
-51.01282959	31.59691162	68.62670288
-52.91154175	21.42473907	72.97007446
-57.30284424	13.44365387	64.62883911
-55.47498779	-2.254878998	39.31261902
-57.39318237	2.090447617	50.78407288
-57.12869873	15.55163422	44.41797791
-57.69241943	35.11749268	29.35992432
-61.27242432	44.63971863	22.05471039
-58.95284424	33.29295349	10.58144226
-52.17918701	23.71872711	19.13635559
-48.7208252	8.001428986	22.60625153
20.69217834	67.32718506	55.43143921
28.40203552	66.77987671	65.23146362
37.20805359	64.03482056	69.67067261
46.87961121	63.8250061	62.6418396
55.15297241	47.53854675	39.78846436
54.19563599	56.24646606	49.70415649
46.50792847	63.32409668	43.87212219
30.36826782	72.53305054	26.56447754
22.27577362	85.98510742	19.3265274
29.54246521	73.11444702	9.212648773
33.32527161	61.27565918	17.93957214
44.52518005	49.17615662	21.49699249
-46.26437378	15.19493256	60.39655151
-47.53821106	7.932781982	51.12176208
-43.54152222	5.514425659	39.89197083
-42.6888855	13.57020111	29.73987427
-30.33023376	23.01056213	63.73240356
-32.6305481	18.25183716	58.46528931
-32.99942932	14.59303131	51.89858398
-32.83018494	13.59574127	43.82169189
-34.41071777	19.49413147	35.65559998
-22.14862671	16.26632843	52.54057007
-23.54316711	18.09154663	45.43441467
-25.13198242	24.4329422	39.1631012
-12.43928146	17.30539093	50.27319031
-15.10421906	21.83890533	45.25148621
-17.46265411	28.26481018	39.42028503
-5.302377319	20.26018829	47.72565308
-8.378418732	25.8007782	43.35376282
-11.33522644	32.25330811	38.259552
1.654254913	23.28778229	45.9283905
-0.758513927	29.53105164	41.79415283
-3.585390854	36.14131775	37.18584595
9.178649139	26.37822571	46.29247742
6.534586334	32.31680603	42.17053833
4.002453613	39.33507385	37.13175659
16.18279724	29.80519104	48.3808136
13.80953674	35.1250061	43.14452209
10.53654404	41.1768158	37.93711853
22.64017029	36.35888672	50.06502075
22.06609955	38.47173462	43.57801819
18.64460144	43.85576782	37.49386292
23.48147278	49.79351501	61.56699829
28.58087769	46.85354614	56.01315918
30.35505676	44.52301025	51.31060181
31.55370178	42.85246277	42.84989014
26.97252808	45.89809875	35.06673584
38.64109192	54.38409424	58.33323364
41.87204895	50.52627563	50.95985107
42.03800964	45.21880798	40.22827148
37.15372925	46.61835022	30.5145874
-18.65592041	44.08397827	28.4355072
-7.948139954	49.72584534	27.64839478
0.134126973	53.87113037	26.88086853
-21.78559723	48.95921631	23.4414444
-10.73115158	54.56384277	23.3664093
-1.414207077	58.8322937	22.08979645
-23.04487152	53.62150879	18.3952713
-12.56538391	58.51464233	17.97177582
-4.80165329	63.42288818	16.86600952
'HS_WB2558
-8.868466	34.684601	84.388771
-1.17422	10.161207	68.871918
-21.009716	34.398655	86.07933
-21.148636	42.074635	86.535507
-0.443949	37.844448	83.320724
0.523581	44.285839	85.380836
-7.577363	37.161083	54.985615
-23.707666	36.232372	57.519287
6.867397	39.203957	57.856434
-60.115921	27.128275	48.201954
-62.094608	37.737648	80.074272
-56.678284	46.384041	56.619957
-58.106491	74.252625	45.634338
48.381008	40.910408	49.565399
44.617641	50.005329	84.156883
38.329277	61.108974	59.346958
31.307842	86.970299	50.422409
-11.360327	54.950317	86.896675
-58.111023	35.674889	84.234673
-33.79554	34.94429	94.539825
42.274868	46.8531	87.644234
13.867686	38.641697	87.0858
-31.807114	48.413399	75.588585
-26.656937	71.554802	57.666157
11.845568	51.116653	74.204659
0.882966	75.046021	61.576794
-9.874336	61.603275	44.647305
-22.352449	58.68848	45.245613
2.682342	64.971031	46.362198
-15.35976105	32.46489563	83.93707886
-21.40933838	28.99660339	85.39343872
-25.02556	23.70461578	84.54765625
-26.08117676	17.41404877	79.65308838
-20.72741699	12.18247375	73.70133057
-11.17051163	9.935725403	69.8885437
5.628543854	12.63444901	70.02098389
11.47276535	17.05607605	72.99052124
14.53203583	22.0952713	76.74759521
13.55955811	28.31828613	80.94015503
5.358844376	31.46878357	84.26102295
-2.633078957	34.51933289	82.08484497
-38.85926514	42.89763184	87.67957153
-43.94204102	39.02226563	98.29460449
-50.69066772	35.52719727	102.1374207
-54.99020996	34.20955505	93.70437012
-61.73464355	24.91387787	61.90809326
-64.38827515	28.63777161	76.05913086
-56.78202515	39.11708984	68.67799683
-57.73563843	57.3791748	53.56071777
-55.57744751	68.48276367	53.67588501
-57.44973145	57.92040405	37.37057495
-53.26645508	47.12374268	41.64466858
-55.30776978	34.3421936	45.22007446
18.04509735	49.93940125	84.24390869
23.6444519	50.63561096	93.71000366
30.68826294	47.44917603	97.01234131
38.84391174	46.77354431	90.65229492
47.43801575	40.30812073	61.35119019
47.01558228	42.61373901	77.6833252
42.696521	52.51799927	72.14640503
35.33145752	70.82217407	57.79125977
30.44492798	81.37783813	56.11209106
36.93824768	74.7670105	42.30898438
35.6885437	62.33793945	46.57384338
40.94104004	48.15938721	47.76522217
-46.67431335	30.07903442	86.77703247
-50.92349854	27.56245117	75.27548828
-49.81854858	27.06296692	61.73361816
-47.27045593	33.39654236	50.91671753
-32.72905273	28.73609619	88.70291748
-35.45379333	27.48935242	82.55029907
-37.3746521	25.77414551	74.67363281
-37.96584778	25.72033997	65.71566772
-38.58222961	32.16972961	57.84500122
-28.53118896	20.7919342	73.83578491
-28.81398621	24.20206146	67.24112549
-29.30597229	30.06756592	61.85911255
-19.29938354	15.83596954	70.27062988
-20.31168823	22.08082275	66.15933228
-21.68184052	28.74630432	61.42059326
-10.59001694	15.57638855	67.23261719
-12.87089844	22.6179306	64.23718872
-14.763974	29.33293762	60.02075806
-2.761050224	16.73692017	66.06557617
-4.611692047	23.60189362	62.9161499
-5.954291534	30.19708252	59.26895752
4.179450989	18.34250946	66.88502197
2.493852234	24.4717514	63.75866089
1.879373169	30.91696167	59.94978027
10.27963104	20.25084229	69.34633789
9.272790527	25.87660217	64.88318481
7.975895691	31.64562683	61.10876465
16.20738983	25.57673798	72.10267944
16.86222229	28.55942383	65.6880188
15.64481506	34.43601074	60.91505127
16.18760529	34.58373413	85.46759644
21.17929382	34.16544495	80.37583618
23.15821686	33.33682861	75.01212769
25.59762726	33.51906738	65.70410156
23.47185822	38.27398071	58.38317261
30.68694763	40.29933777	85.17512207
34.28342896	38.9298584	76.6421875
35.33021851	37.88222656	63.13781738
33.09544067	42.40454102	53.77415771
-18.54748383	42.26736755	52.75422974
-6.076340485	44.16387024	53.54046021
3.036629868	46.15357361	53.91859131
-19.39332428	48.37132263	49.74401855
-7.280088806	50.35742798	51.28978882
3.178094101	53.12114868	51.55811157
-18.89495544	54.08817749	47.16417236
-7.894509888	56.35515747	47.71422424
1.645989799	59.61859741	48.17070923
'HS_WB2559
0.880312	-49.399361	1447.877075
0.262822	-23.878414	1441.849731
15.670358	-50.800179	1443.501587
12.528875	-58.087134	1442.38981
-13.341465	-49.503326	1447.143433
-12.314623	-57.013203	1445.213745
-2.766216	-42.444038	1422.144409
10.737176	-43.368343	1421.489868
-13.855363	-43.500298	1422.494019
48.71986	-27.168648	1410.572632
52.748421	-52.256897	1435.192139
43.366917	-49.23674	1408.564819
37.339924	-56.955868	1389.315063
-51.650757	-25.667576	1420.720215
-52.512611	-47.021984	1436.664185
-42.194237	-46.920601	1416.6604
-43.828548	-55.561253	1395.366943
-0.68841	-69.262161	1436.623657
52.755829	-51.559765	1441.774048
28.253759	-54.148067	1445.404785
-52.191505	-49.082352	1448.261719
-25.818533	-53.208332	1451.725098
19.191133	-58.76218	1430.67041
12.495153	-68.462883	1409.671265
-22.158234	-59.376389	1432.612061
-17.319477	-67.921555	1407.959839
-3.731005	-53.978222	1403.935791
10.406482	-54.748894	1402.791382
-14.75177	-55.122883	1404.578857
8.196033478	-48.05421753	1446.645703
15.69404602	-46.17336426	1446.608398
19.90782013	-41.66879578	1445.133008
21.51254425	-35.52997131	1443.955371
16.41052704	-29.80009155	1442.633203
8.517485046	-25.57989502	1441.297559
-7.645819092	-25.12098846	1443.963867
-14.98205414	-28.33862915	1445.87041
-19.18336182	-33.47171326	1447.396777
-20.06603241	-39.62174988	1448.907715
-15.79137421	-45.61546326	1449.714941
-7.249555206	-47.64484253	1449.26123
32.22312317	-61.25873413	1435.863281
40.80581665	-61.44050293	1444.824316
46.87575989	-59.66411133	1449.31543
50.3359436	-54.32938232	1444.424609
50.51495056	-33.52542419	1422.457227
52.47573242	-43.6936554	1434.094727
47.0896637	-48.88744202	1423.100195
38.54151001	-57.18233643	1402.278223
36.96203003	-64.21494751	1400.159473
31.48408508	-50.77927246	1395.01582
35.15452576	-42.67033081	1400.240039
41.39851379	-31.74550476	1407.295898
-30.92042236	-59.06969604	1439.981641
-36.84111328	-59.22404175	1448.822168
-41.39353638	-61.3171936	1455.362012
-50.06846008	-54.10088501	1452.815723
-52.35608521	-29.2743866	1430.674707
-54.1442688	-41.20256653	1436.946973
-46.76246338	-46.81996765	1427.157422
-42.92886963	-50.96774902	1409.578516
-41.26721191	-59.28914185	1404.39834
-38.00169678	-48.78855591	1400.057227
-38.97785034	-41.51863708	1407.691699
-43.83983459	-30.63509521	1414.892285
42.03754272	-49.17146606	1443.15791
43.9818573	-42.43814392	1435.306055
41.0066864	-34.88101501	1423.941309
35.98303528	-36.04883423	1413.302051
27.76867371	-47.12241821	1444.760352
30.48919678	-43.97299805	1441.257813
31.13070374	-40.21767883	1436.090234
30.39468079	-37.03743591	1428.901367
28.51852112	-38.96494141	1420.674219
22.5345108	-36.04931641	1438.124805
21.65786743	-36.06812439	1431.756445
19.52399139	-38.87893372	1425.416992
14.2535614	-30.90898438	1438.531934
13.49834137	-34.25642395	1433.155273
11.9556839	-38.12469788	1427.177637
6.628943634	-28.76395874	1437.458008
6.210895157	-33.51713562	1432.665723
5.303160858	-38.14845886	1427.254395
-0.714921141	-28.23200378	1437.524316
-1.509802628	-33.02887573	1432.663477
-2.37585907	-37.82511597	1427.537305
-7.771229553	-28.71201782	1439.11543
-8.076070404	-32.91929016	1434.051074
-8.975622559	-37.69031067	1428.384863
-14.48052368	-29.70022583	1441.364746
-14.68307495	-33.07319031	1435.368945
-14.39436493	-37.08743896	1429.324219
-21.59586334	-33.7422821	1442.507227
-22.37940369	-33.67794495	1435.967188
-21.67269135	-36.88728027	1428.862012
-26.27077332	-47.05132446	1450.849023
-29.62392578	-42.07929688	1447.00791
-30.39645691	-38.66947021	1442.56582
-31.45274048	-34.53229065	1434.810156
-29.1694519	-36.28016357	1426.788672
-40.2750824	-46.2815918	1448.618457
-41.72096863	-40.1259613	1441.168262
-40.91073608	-32.46523132	1431.84082
-37.6275177	-33.25092773	1422.201074
6.101859283	-46.39812317	1416.761523
-4.543240738	-46.52387695	1417.524707
-11.9093399	-46.44808044	1416.94668
6.888220215	-49.84295654	1411.908398
-4.179770279	-49.8799469	1413.185449
-13.10017395	-49.33402405	1412.375391
6.543445587	-52.43997803	1407.366602
-4.420474625	-52.38930664	1408.381348
-12.97992401	-52.47320557	1407.628809
'HS_WB2561
-3.116502	18.303839	76.962997
1.922705	-4.671412	61.622601
-20.075485	23.276611	74.03891
-15.218468	26.62389	76.454178
13.64107	23.474846	77.253433
10.222267	27.516029	79.798882
2.245117	24.798513	48.064987
-13.842417	26.084732	48.00666
13.372623	27.041439	50.757679
-56.031078	3.958381	40.131344
-59.932358	20.100353	68.119446
-55.82489	23.801559	50.870316
-44.918503	46.47184	25.138906
58.615715	13.791191	48.379221
55.461143	25.102623	80.178596
54.098804	29.474373	60.170101
44.340431	51.926441	30.177784
-2.419921	40.022633	73.803818
-59.452072	20.134823	76.51918
-30.346081	25.673698	78.518204
54.140079	21.842302	84.027298
25.364264	26.648806	82.384697
-24.207336	34.24086	64.811523
-16.204641	52.462669	40.91011
21.757113	36.170258	68.361145
12.312851	55.034733	43.295585
1.335306	42.469875	32.499107
-12.8891	42.638172	31.904488
14.066648	45.871792	34.81234
-10.84424286	17.4170639	76.88394775
-17.98412628	15.11813812	74.96935425
-22.47577362	10.54073257	72.11870117
-23.490242	3.784562302	67.88951416
-17.63591003	-1.821311569	64.1581604
-8.107566071	-4.865842438	61.8953125
9.460121155	-3.29653244	64.23726196
16.01909027	0.318853188	67.83499146
20.0566803	4.329562378	71.40458374
19.7413208	9.565380096	75.15567017
13.77519073	14.2130722	77.79053955
5.885493088	17.29078674	78.32571411
-37.59802551	35.34131165	72.39815063
-46.61183472	32.05913086	80.84066162
-53.4401062	25.87496643	85.55634766
-57.48113403	21.47630157	79.41343994
-57.90888672	6.865604401	53.55697632
-59.13122559	14.06986237	67.144104
-57.97661133	22.44521637	59.54581909
-49.0847168	33.95964355	43.34920654
-46.34595032	44.85354309	37.14608765
-46.83531494	34.99563599	25.72206421
-47.84363098	23.43095398	31.17374573
-50.77747192	10.08280182	34.28392029
31.03653564	37.28966064	78.82202759
37.85969849	36.00552368	88.35844116
45.29072571	30.81835022	94.7744873
51.18406372	24.62541504	89.10249023
57.4796875	12.91529236	60.9321228
55.47022705	17.21517792	75.65122681
54.48250732	26.77009888	70.2647522
47.86171265	39.65501709	52.59824219
43.84784241	51.07324219	43.47303772
46.09031982	41.84031067	33.62129822
49.87387695	32.21583862	39.35990295
54.76612549	20.81885376	43.50549316
-47.1305481	16.4504303	75.04711914
-49.69583435	12.33422165	65.90928955
-46.72158203	6.724765778	52.96518555
-43.12108765	11.97651062	41.80864868
-30.97980347	16.90518036	73.36257324
-34.33066101	13.0089447	69.44412231
-35.31721802	9.378818512	63.55886841
-34.63811646	7.737591553	55.44700317
-33.21420898	13.85069733	47.62227478
-25.5771286	5.435157394	62.47098389
-24.81503601	7.860919952	56.34555664
-23.10826721	15.10545197	51.29793091
-15.61434479	1.250652313	60.54979858
-15.42156219	7.634288025	56.40072021
-14.43824768	16.00970612	51.95563965
-6.539381409	0.89634285	58.62522583
-7.075165558	8.828053284	55.40250854
-6.825740051	17.07681122	51.39359131
1.750678253	2.028145027	58.75965576
1.654533958	9.60051651	55.27203369
2.049175453	17.34615936	51.70460815
9.017320251	2.854577065	60.78983765
8.702541351	9.778858948	57.33353271
9.167443848	17.58701324	53.34767456
15.41608276	3.747213745	64.15397339
15.62138672	9.994017792	59.61174927
15.14048462	17.05331879	55.16219482
22.72805481	7.36330719	67.35282593
24.09551697	10.56924896	61.37792969
23.66942596	17.27531433	55.95616455
26.34137268	19.21675873	79.5117981
30.46014099	15.10313416	75.63150635
32.00281677	13.01755524	70.91629639
34.47674561	12.04822464	62.23811646
33.00168152	17.59678802	54.34471436
41.84287415	19.40198212	81.6095459
44.10952759	16.02487488	73.51138916
45.40592346	13.15595093	60.82232056
44.40320129	17.49809418	50.25738831
-8.585522461	30.29615479	44.02471008
3.556869125	30.91183472	45.3980072
11.60718689	32.05791931	45.9042572
-9.613223267	34.6194519	39.83940735
2.855395317	35.25826111	41.28119507
12.93413696	36.41391296	41.61809692
-9.017687988	38.6151886	35.42567444
2.709765053	39.30299072	36.66407471
12.40834808	41.50404053	37.165625
'HS_WB2564
10.440886	-5.322184	1466.994751
9.95941	21.608627	1466.595825
19.806156	-9.224966	1463.76123
19.567505	-14.277217	1459.259521
-5.913937	-5.150664	1463.74292
-1.989319	-11.677775	1459.906372
10.081018	7.171999	1439.196533
24.124922	5.295521	1439.139282
-1.856141	5.833373	1438.817749
66.358765	20.832642	1439.167725
66.691154	-5.339373	1462.509155
59.4851	-5.817661	1440.382568
53.705593	-18.973005	1415.907349
-42.261021	24.561184	1436.493286
-43.440132	1.1908	1463.655151
-38.048153	-1.504802	1437.13916
-31.264894	-19.593029	1416.399048
7.947967	-20.008039	1454.19397
66.197533	-5.255044	1467.444092
34.612095	-15.247041	1466.559937
-41.856697	1.356232	1467.656738
-18.032761	-11.39945	1469.033813
32.580887	-14.116995	1449.558838
25.456024	-19.828018	1423.56189
-13.928203	-12.140148	1448.54834
-6.787182	-18.81871	1423.653931
9.374701	-5.509419	1415.185425
22.700258	-5.946521	1418.271606
-0.917667	-7.129699	1416.877197
15.6908432	-5.891064453	1466.69668
22.11542816	-5.430579758	1467.851074
29.54298401	-0.35072546	1468.28584
31.35870667	8.54657135	1468.505469
27.10021362	16.02015381	1467.12627
18.73514404	20.08029938	1466.919531
2.402587891	20.67208557	1466.752246
-4.736180115	17.71021729	1466.653027
-9.682850647	13.31542969	1466.873926
-10.97230759	6.278570175	1467.161035
-6.763544464	-0.501112843	1467.601758
1.411621284	-3.780470657	1467.295996
40.43198853	-20.93346863	1460.336523
48.33236389	-23.29940338	1469.115137
53.80425415	-16.62694397	1476.055566
61.89989014	-8.987594604	1470.834766
68.28705444	13.55443726	1450.654199
67.92519531	2.554766846	1460.456348
61.97157593	-5.790329361	1451.372363
56.30749512	-14.98295135	1436.754297
49.38573303	-21.67627258	1425.041406
56.12132568	-4.415726471	1415.182715
57.63657227	4.514850235	1424.384375
61.63070679	16.40124664	1431.560449
-21.17047119	-17.63087311	1460.199316
-27.67436523	-16.73679504	1469.390918
-31.51506042	-11.2335144	1475.366016
-37.92644653	-3.315457916	1471.174219
-44.05786438	19.78683472	1448.137207
-43.96219788	9.803419495	1459.528711
-41.42785034	1.330147362	1450.871387
-36.01194153	-13.64110107	1433.767188
-29.04150696	-21.8802002	1425.063086
-35.29811096	-5.524759293	1413.935449
-35.43832092	3.647565842	1422.159277
-38.63092957	16.77242279	1429.305371
53.1777771	-4.022474289	1468.215234
57.87311401	3.666399765	1460.02373
56.54537354	12.82825165	1449.528418
53.12545166	12.43411942	1437.500488
36.41220093	-5.381702423	1468.094141
41.24533081	0.288901877	1465.566016
43.45856934	5.948308182	1460.173438
44.08120422	10.82709045	1452.502734
43.11210938	9.460966492	1442.833984
34.28868408	10.14033585	1461.845215
34.37063293	11.54784317	1454.298535
32.81650085	9.307469177	1446.213672
25.49364777	15.43020172	1462.156055
25.37006378	13.20470123	1454.952539
24.51165466	10.03151398	1446.947266
17.39362793	17.88281555	1460.774512
17.70112457	14.04646301	1453.758301
17.61559296	10.37011261	1446.229785
9.714827728	18.6240097	1459.829102
9.717829132	14.6709259	1453.016016
9.690054321	10.86182632	1446.051953
2.582682228	17.95661011	1460.23418
2.845333672	14.62011566	1453.537109
2.649777794	10.89536972	1446.259961
-4.106080627	16.87327576	1461.399219
-4.061276245	14.3116394	1453.949023
-3.344625473	11.14187775	1446.851855
-11.36554718	13.0794693	1460.832422
-12.15351868	13.96307068	1453.598633
-11.4718895	11.27888794	1445.74502
-17.39578094	-2.399298096	1468.829297
-20.17472839	4.341350937	1465.06543
-20.80307922	8.456583405	1460.398145
-21.96289978	13.62615509	1451.939355
-19.93052826	12.32873077	1442.613379
-30.25964355	1.656520081	1467.969336
-32.33989868	8.152600098	1460.029102
-32.32533875	15.90205231	1448.853027
-30.19864807	15.02414246	1437.733691
19.5391449	3.494679642	1432.80918
8.169903564	3.099380684	1433.092773
0.246667075	2.901628304	1432.03584
20.26427612	0.294850969	1427.08623
8.579802704	0.031804261	1427.167676
-0.80146513	-0.613639307	1426.485449
19.4824646	-2.683197975	1421.766016
8.503192139	-2.875607681	1420.859668
0.133850956	-4.296219254	1420.69082
'HS_WB2567
-18.562843	72.334114	148.64064
0.472602	56.312138	144.997574
-27.973137	65.660492	151.08046
-32.279839	70.039955	149.744522
-13.166924	83.629646	145.826309
-19.124962	86.875023	145.916397
-16.639885	66.777	122.553604
-25.161186	59.43013	126.337784
-11.555336	76.344666	123.890396
-42.270938	25.996548	124.775725
-55.237007	42.386719	149.939224
-52.236137	40.426636	128.42775
-63.949318	55.951237	102.614273
20.085448	99.501812	110.119276
4.855812	115.121689	136.558121
3.114831924	106.6846191	117.671106
-17.786095	116.931038	94.21254
-37.030449	88.032097	142.411392
-52.903755	45.700737	154.205704
-38.356987	61.654427	157.256485
5.467002	112.661284	142.759267
-9.347908	96.725174	150.157852
-39.62182617	63.05160522	141.0725464
-50.866386	81.804398	113.932877
-14.97992706	93.443396	134.5706787
-37.573586	97.966049	110.496475
-31.827049	79.018471	103.02919
-40.310799	70.745651	105.137222
-26.022591	89.100517	101.842667
-22.62616882	68.22390747	151.5217285
-25.03093872	63.18125	153.9306763
-23.93832092	57.29547119	154.3446411
-20.63557892	50.00967407	154.0055664
-12.70559845	47.28658447	150.8660889
-5.012839127	50.37918396	147.2030518
5.221089935	63.10490112	144.016748
7.405561829	71.3390686	144.8030518
6.770336151	78.42167358	146.6429565
0.484691858	83.24260864	147.6468506
-7.012640381	82.93530884	149.6043335
-13.27598724	78.10064087	148.7006592
-46.29310608	61.42481079	150.817334
-50.17014771	59.81813354	158.6489502
-49.97810669	54.88900757	161.388855
-49.10357361	48.87142029	157.4530762
-48.38370361	27.35385132	136.6956909
-51.03396606	35.04621582	147.506189
-54.64518433	41.46157837	138.6304199
-58.32657471	47.05271606	119.999292
-64.02947388	56.26281128	113.7529297
-55.09058228	47.66013184	104.5759277
-47.73835144	40.32903137	111.7364136
-43.223703	31.00571289	118.5053711
-13.58293457	103.8303101	141.8058838
-10.01219864	108.757605	149.7893921
-4.472360229	110.6132324	153.5317139
1.188715553	112.4948608	147.2035645
19.99800262	105.728064	121.6377197
12.81096191	111.5834473	133.3810913
3.944610596	111.7058716	126.7707153
-5.656097412	113.2986084	110.5914917
-17.21987	115.544812	104.117627
-7.309264374	107.3560791	94.96641846
3.307413483	103.5442749	100.7869629
13.31691437	99.27504883	105.0314209
-42.23343201	48.95691223	155.9539795
-42.75968018	41.20396118	148.1623291
-38.97231445	36.31678162	136.3475464
-38.28265991	37.99363403	124.729248
-32.53503113	56.61431274	155.0042236
-32.54237061	51.83241577	152.4674072
-31.92069702	47.96205444	147.2800415
-31.09754639	44.67781067	140.1199341
-33.6793396	45.43772278	131.7525513
-22.47949219	49.28217163	148.0132324
-23.60491791	49.17744446	141.3116211
-26.12354736	51.59456787	134.8969482
-13.19433746	49.61457825	146.0447998
-16.69652863	52.45181274	140.1477661
-20.09649811	54.89906006	133.0329468
-7.403832245	53.36541138	142.2916992
-11.91350632	55.9921875	136.8161743
-16.30866394	59.00778809	130.6338257
-3.140771484	58.90546875	140.0969604
-7.346539307	61.34193115	134.5232788
-11.81739502	64.10172119	128.8610352
0.848346806	65.02723999	139.6724487
-3.464011383	66.78479004	134.4612183
-7.935690308	69.32363281	128.7132446
4.310175705	71.33103027	140.553772
-0.097995031	72.66303711	134.6085693
-4.578614426	73.94396362	129.0385986
4.364378357	79.75471802	140.6737549
2.931509399	79.75782471	133.6796021
-1.201081467	80.83007813	127.7654297
-3.90894165	92.59347534	148.7650269
0.472487116	91.884729	143.9579102
2.575462341	90.31886597	138.8977783
5.883070755	88.28931274	130.5823975
2.918242455	87.13547974	123.038562
1.615268517	102.4817627	144.6743652
6.923988342	100.576709	136.7982178
11.29412384	95.87301636	124.982959
9.196572876	92.99248047	115.1671021
-26.32537537	64.47664795	119.3985107
-20.28406525	71.9315979	117.8499756
-16.40031738	77.89306641	117.0668945
-31.06327209	67.09082031	114.1916748
-24.68611603	75.00149536	113.189917
-19.72712708	82.17927246	111.7935059
-34.40573425	70.16477051	108.7567383
-28.37029724	77.86160278	107.723877
-23.94385681	85.19729004	105.9260132
'HS_WB2572
-40.042744	47.839008	86.435234
-20.15812988	29.62168274	77.53066406
-50.095417	42.797306	88.516411
-56.953999	45.385105	87.036552
-32.121708	60.966709	81.249077
-42.202457	64.903427	80.621147
-42.80489	42.566235	57.327446
-52.737263	33.318394	60.603691
-37.333241	52.074108	54.681694
-65.9510437	-7.545420837	60.91619263
-68.619164	6.727042	95.185844
-76.95750122	7.631864166	68.0274353
-94.309174	24.80229	49.663994
-2.455000305	74.50900879	36.51574707
-9.041037	87.8535	66.573051
-19.11616974	83.59898071	44.58852844
-43.708485	89.907181	30.366753
-59.251209	59.519268	77.61895
-67.284996	9.025503	98.500542
-60.87006	32.727688	94.739677
-7.305593	86.338127	71.723442
-30.940802	74.005325	82.151543
-66.097786	35.399467	76.248955
-78.485893	55.080532	56.472832
-43.473301	68.070663	67.681084
-62.459522	72.111671	51.401054
-61.297657	52.806355	41.226006
-70.210106	45.360088	44.223198
-56.060719	62.290592	38.220146
-43.41261292	43.33375549	88.52217407
-45.96083069	37.44246216	89.41613159
-45.46914063	28.42372742	89.04627686
-40.5369873	19.96816101	86.71113281
-32.6898468	20.27340393	83.77459717
-25.0733902	23.69776306	80.38319092
-16.84921875	37.3168396	75.46275635
-14.67567596	45.68323669	74.9692627
-14.76065521	52.84051514	75.63591919
-20.28920441	58.07658691	77.93742065
-27.34584656	59.37681885	82.22067871
-34.19651794	54.83546753	84.64073486
-69.92166138	30.27799683	89.20853882
-70.07419434	26.85374451	100.6189941
-66.77602539	21.83136139	104.9466553
-67.36392212	12.58074951	100.3964417
-62.86548462	-6.576127625	75.47802734
-63.5815918	1.26318388	90.06177979
-71.44037476	9.039144135	81.05061035
-82.17182617	14.06230469	59.3520752
-91.06449585	23.74241333	58.75319824
-84.38095093	17.05883026	48.4529541
-74.68434448	9.518127441	52.66257935
-68.59517822	-1.82768631	54.66889648
-35.60080872	79.4296814	73.98002319
-27.83772583	85.25789185	80.97005005
-19.00688171	86.78012085	83.96369019
-10.80293427	86.82269897	76.07516479
-0.811027431	79.0375061	48.18684692
-3.405830765	82.81015015	62.2583252
-15.83668518	85.41211548	56.48525391
-32.11345825	86.84748535	41.90116272
-43.06714478	90.919104	39.2644043
-34.00003967	82.56789551	28.00999146
-26.56431274	75.46196289	32.90563049
-12.75520325	73.07110596	32.82728271
-60.39737549	15.56642303	95.19032593
-58.63692017	7.523458099	87.17780151
-58.16762085	3.116742706	72.78865356
-62.88868408	6.33551445	60.07218628
-54.12994995	26.51368408	91.3414917
-53.02824707	20.47248993	88.21885986
-51.93228149	16.11630859	82.35653687
-52.14487305	13.3622467	73.85848999
-56.72803955	15.17103424	64.40132446
-43.58598938	19.64625092	81.05922241
-45.80690918	19.71462555	73.78497314
-50.37080994	22.9527771	66.58772583
-34.46274109	22.80342712	79.09447632
-39.57651062	25.2223877	72.76980591
-45.12798462	28.60265198	65.76738281
-29.00212097	27.09147339	75.20269165
-35.38197937	30.55577698	70.0229126
-41.57098694	33.91871948	64.06212158
-25.16981506	32.89360046	72.35098877
-31.18247986	36.51629944	67.61235962
-36.9281189	39.71545105	62.36636963
-21.83460693	39.49251709	71.28396606
-27.36653442	42.12382813	66.81685181
-33.03860168	45.11395264	61.22505493
-18.44090424	46.00526123	71.15462036
-23.66526642	47.74881592	65.47265625
-29.26439819	49.24205627	60.06593018
-17.53968353	54.48695068	70.16380005
-19.96463776	54.54000854	63.30567627
-25.45813446	55.40065918	57.06331177
-24.38170166	68.71231689	78.99742432
-19.44815826	66.92596436	72.98125
-17.07905121	64.72634888	68.27071533
-15.91293945	62.58772583	59.30407715
-21.33294067	61.43666382	51.82556763
-14.81144867	77.14309692	73.48915405
-10.79537125	73.92266235	65.55907593
-9.406720734	69.6232666	53.12522583
-15.26137085	67.13544922	43.30336609
-54.28179321	38.8378418	54.48123779
-47.83559265	47.1237915	52.73057251
-43.83968201	52.86049194	50.12965088
-59.72398682	41.33130798	50.42653809
-53.11608276	49.60842285	48.92901306
-47.91793213	56.03099365	45.4954834
-63.73446045	44.56915588	46.29301453
-57.43530273	51.92930298	44.55284729
-53.20281982	58.53074951	41.19946594
'JUV_030798
-1.68610191	19.32338333	-455.7488403
0.12357378	-7.80831909	-471.8016663
-17.12770844	20.94832611	-456.4116211
-14.23922348	28.09037018	-454.4857788
14.81585693	20.58145142	-455.8230591
9.17988586	28.61656952	-453.5006714
-1.00162125	25.92441559	-484.3676758
-15.29579163	26.88227844	-482.6513977
12.08145905	26.91404724	-481.4866943
-53.99043274	7.99800873	-501.6855469
-59.76620483	17.11999512	-466.1827698
-55.38427734	27.35246086	-484.2204895
-48.67189026	50.65483475	-506.61026
54.08345032	10.15001869	-499.0172424
56.84713745	16.66172409	-462.6719666
53.14050293	27.52218056	-479.1531372
45.4304657	51.85183716	-502.5513001
-2.51323223	36.98492432	-454.7436829
-58.41847992	11.04902649	-464.2298889
-31.78700256	21.87039185	-456.3399658
55.29161072	12.33050537	-459.3131409
25.07479095	23.90045166	-454.8337097
-25.74301147	36.27565002	-468.3908386
-18.83927917	56.7131958	-486.1859436
21.7467308	35.29086304	-466.597229
14.44615555	57.96229553	-485.5537415
-0.9626112	45.62014771	-498.508606
-14.18021393	46.92697906	-497.378479
10.31669903	46.43093109	-497.8084717
-9.896957397	17.80910187	-455.1287109
-18.64054718	15.69646301	-454.5670898
-22.51673279	9.338780212	-457.915918
-21.77907257	1.636484718	-463.4566406
-16.37760162	-4.591597748	-467.6408691
-8.324178314	-7.831846619	-470.9484863
8.129684448	-7.560665131	-470.8464844
14.8794281	-4.377137756	-468.1628418
19.53405457	-0.064598393	-464.7486816
20.8317627	6.429678345	-459.6257324
16.68412933	13.75622559	-454.4329102
8.226024628	18.42328186	-455.0417969
-38.53678894	32.8934082	-460.6234863
-46.12879944	28.01402893	-452.187207
-52.26343384	20.03157654	-450.1235352
-56.37931519	13.92716675	-457.5510254
-56.15718384	6.673721313	-488.3805664
-57.92672119	8.318384552	-472.9335449
-57.84383545	22.69104004	-475.5537109
-50.12984009	39.07325745	-489.0001953
-48.7196106	49.7201355	-493.7886719
-47.05700378	39.4473877	-507.058252
-45.05128784	28.02981262	-503.1755859
-49.79953308	15.1246994	-503.7628906
31.54733582	32.51102295	-458.5910645
38.60929871	27.78137512	-451.6436035
44.95616455	19.75352173	-447.8699219
51.78139038	12.87123108	-453.7037598
57.53666992	6.956703186	-484.5831543
56.24145508	9.30332489	-468.838916
55.83172607	22.81408844	-470.9137695
48.37123413	36.78865967	-485.8858398
46.08802185	49.34521484	-492.301416
44.35435181	41.14401855	-503.2211426
44.36297607	30.2749176	-500.597998
49.5061554	18.19613495	-502.2213379
-46.35860291	12.17420502	-462.203418
-48.06668396	8.699739838	-473.268457
-44.29150696	7.18972702	-487.1709961
-39.51001282	14.42894287	-497.1632324
-30.93167725	13.82736206	-458.6594238
-33.36118164	10.94728317	-464.4255859
-33.51597595	8.349972534	-472.1446289
-32.49799805	8.064780426	-481.5478027
-31.17867126	15.43480988	-488.7978516
-23.55790863	4.166941833	-470.8370605
-23.18354187	7.223134613	-478.6086426
-22.09300842	15.66794281	-483.2832031
-14.64979706	-0.595238256	-471.8940918
-14.76469574	6.708417511	-477.0911621
-14.50549774	16.1807724	-481.4099121
-6.913587952	-0.718892384	-473.6586426
-7.520529175	8.242737579	-477.2765625
-7.93503952	17.31808624	-481.29375
0.427624035	0.03916747	-474.4541504
0.252808547	8.912273407	-477.6483398
-0.040040201	17.56452942	-481.0876465
7.665881348	-0.07029416	-473.7662598
7.206549072	8.145049286	-477.019873
7.177932739	17.1570755	-480.428418
14.39246521	-0.500266409	-472.2036621
14.22949371	6.926571655	-476.8931641
13.2177124	15.63522034	-480.3185059
21.91720123	2.638725471	-470.1647949
22.33052826	6.275862503	-477.3516113
21.17037659	14.60525513	-482.0064941
26.8899353	14.95131378	-456.3143066
30.63102417	9.941241455	-462.116748
31.35030212	8.088912964	-468.2024414
32.135672	7.221115875	-478.8126465
29.34410706	14.10421143	-486.2431152
42.1390686	12.14335785	-459.5291992
43.8868042	9.52363205	-468.5957031
42.89716492	6.668611145	-482.8672852
38.96780701	13.46556244	-493.8322266
-10.47553711	31.3360321	-487.8635742
0.883247185	31.46491394	-487.1572754
9.245169067	31.99630737	-487.220752
-11.21376877	36.43860474	-491.750293
0.226826477	36.60273438	-490.5634277
10.08660202	36.86534119	-491.3044922
-10.62911072	41.58242798	-495.2797852
0.10092243	41.48081055	-494.827832
9.065150452	42.20075989	-495.567041
'JUV_050698
-16.1340313	203.7206879	-238.8571777
-13.2851429	188.1991577	-263.6233215
-29.84565926	207.6399536	-240.9040985
-28.9849968	216.9091797	-240.4016876
-1.60758972	207.7457886	-239.5501404
-2.88469696	217.7778931	-240.1583862
-15.62229919	220.211792	-267.6210022
-28.42566299	218.9163055	-264.5579834
-3.69507742	220.4480743	-266.5911255
-60.44937897	191.203186	-280.813385
-68.54306793	201.0516052	-247.486557
-62.91077423	209.8420868	-265.1792603
-58.80344009	236.0998688	-282.7879028
30.49480438	202.1596375	-280.9549561
36.44734573	212.3750305	-249.5265961
30.45949173	221.686264	-265.2007446
19.45326614	247.1136017	-281.9894714
-18.62539482	229.5810242	-239.6958466
-68.55873108	195.4485169	-248.5302582
-44.68067169	208.4264526	-239.4783173
38.32385635	203.7243652	-249.0444946
10.29338455	211.5363464	-239.995163
-41.28865051	223.5111084	-250.0535889
-33.56591415	244.1281433	-265.3831177
6.13770294	229.4551849	-249.6978149
-6.83279419	249.5522766	-266.3475647
-17.52379799	237.715622	-279.270874
-30.19806099	236.7630615	-276.9093628
-7.47135258	240.4990082	-277.1956787
-22.5172699	202.337915	-239.6554688
-29.60726624	200.1233154	-240.7915283
-34.1946106	195.5583008	-245.8656494
-33.75771179	190.4049072	-253.3363281
-27.97497253	188.029895	-258.809375
-20.69902802	187.2100586	-262.5066406
-6.013604355	188.5816162	-262.6084717
0.525039577	189.5711792	-258.6419189
5.22758255	191.9302002	-254.3321533
6.304383087	195.5810547	-248.1992188
0.385680103	199.777478	-242.0065186
-8.018182373	202.4855591	-239.716748
-54.28498535	219.4499756	-242.9949707
-58.66147461	210.996582	-236.7468506
-61.27568359	201.5447388	-235.8395752
-66.26764526	196.5444458	-242.6526855
-65.40715942	189.719873	-268.2714355
-69.9133728	194.0726563	-256.637915
-63.83573608	206.3637451	-255.9358398
-61.83702393	223.6874268	-267.9646484
-59.76176147	234.5563232	-273.510498
-56.80844116	226.6689453	-283.2393555
-55.83052368	214.68125	-283.7556641
-57.31551514	200.0831787	-283.9311035
19.18990326	227.9440186	-244.6243896
24.66985016	219.7076416	-236.6599365
28.154245	208.6618896	-233.8398438
36.31732483	206.087793	-240.6047119
35.33207092	200.4784912	-269.7628906
38.22821655	201.7387695	-256.3102783
31.57959595	217.6172119	-257.2724121
25.28314514	233.9242188	-267.2932617
20.19010315	243.4480225	-275.0340576
20.30802612	237.5760986	-283.867627
23.21811066	227.0295898	-282.3571289
26.57456055	211.9846924	-283.8262451
-57.09966431	197.3619263	-247.468042
-58.22824707	193.2052124	-257.35896
-53.33780518	191.4468018	-269.8198486
-49.46824036	200.9101685	-278.4123779
-42.66488953	200.0585938	-244.731665
-44.92850037	197.272644	-250.9612549
-44.71029968	194.3393555	-258.2437012
-43.05420227	194.8074707	-266.7547119
-41.56028137	203.0178589	-272.4914795
-35.71816711	192.3314331	-259.385498
-34.91998901	196.4500244	-265.3046143
-33.88189697	205.3681152	-267.996582
-27.00274048	191.5486694	-262.5051025
-27.25634155	198.3055542	-264.8165771
-27.05985718	207.7719238	-266.3890869
-19.94485168	193.2670898	-264.4575439
-20.74473724	201.2817261	-265.3910156
-21.37976227	210.4554443	-265.7771973
-13.3303894	194.813147	-265.2704346
-13.84478302	202.770874	-265.4
-14.42147217	211.5459717	-266.0153076
-6.749869537	194.7680908	-264.3075195
-7.552471924	202.0594971	-265.3697021
-7.927198029	210.8840332	-266.3964111
-0.325993228	193.7623413	-261.9218018
-1.098823166	200.9146851	-264.6634033
-2.391001892	209.1105469	-266.9870117
6.734107208	195.6385376	-258.7000732
6.412856293	200.3019531	-264.3319092
4.809979248	208.5993652	-267.6811279
11.3927597	204.6288574	-244.3228516
14.90786591	201.8674683	-250.7220215
15.33044739	200.2043823	-256.0980713
15.00145416	200.6384277	-265.3010742
11.629039	208.4228027	-271.041748
26.07189026	203.8146484	-247.8520996
26.35351257	200.8905518	-256.2183594
23.74106903	200.0801514	-268.417627
19.62749329	208.0669434	-276.564209
-24.90062561	224.5551514	-268.6475098
-14.55880127	226.2248291	-268.8860596
-6.953125763	226.9609863	-269.2271484
-26.33565063	229.1017578	-271.6042725
-15.68296661	230.970752	-271.2159668
-6.810044861	232.2023193	-271.6111572
-26.28067932	233.1400391	-275.1736084
-16.26347809	235.1236572	-274.9008789
-8.247810364	236.9259766	-275.1121582
'JUV_120300
-6.57218599	-99.49538422	-451.1957092
-4.02541637	-121.0309982	-468.5157776
-21.80702209	-94.53569031	-450.8139343
-18.77252197	-85.3611908	-449.7506104
8.83345795	-93.13204956	-453.7246094
3.61437988	-85.02838898	-450.5797119
-6.30302048	-90.09014893	-485.5692749
-20.4187355	-89.91109467	-481.3078613
4.83730507	-87.80945587	-480.8676758
-60.2312355	-105.2183456	-495.2513733
-68.46392822	-90.04570007	-463.07547
-55.9319191	-84.0082016	-483.767273
-55.28704834	-60.39671707	-512.6192627
45.28678131	-99.77013397	-501.910614
55.31786728	-89.84190369	-467.3102722
42.65796661	-80.13832855	-487.5856018
37.64087677	-56.83876801	-511.4262695
-7.13290215	-75.65594482	-454.9337463
-64.16162109	-92.23529053	-453.0165405
-38.86854553	-92.55587769	-448.3730164
51.77186203	-92.88569641	-456.9437866
25.68579483	-91.10892487	-451.7982178
-28.88703156	-82.23136902	-461.3213501
-28.6427002	-55.19186783	-487.184845
16.94684982	-70.20232391	-467.7366943
9.08415794	-51.62846375	-488.7970276
-7.5191493	-68.88751984	-502.9889526
-21.54968262	-68.10080719	-500.1157837
3.85852528	-65.73736572	-499.903595
-13.80552673	-99.8567688	-450.2053711
-21.28098297	-102.1133362	-449.1229004
-25.17065277	-107.0081665	-452.3179688
-25.68101807	-113.7326172	-457.1941895
-20.6110733	-118.7741333	-462.6637695
-12.70314484	-121.573877	-466.9140137
3.347262573	-120.3470703	-467.2518555
9.647673035	-116.540564	-464.4620117
13.6958847	-111.6636963	-460.6563477
15.17503815	-105.3905029	-456.5146484
11.74042358	-100.3269897	-452.3511719
2.125374794	-97.83790894	-451.2049805
-43.38848572	-80.16902466	-454.1486816
-51.31967773	-85.78364258	-446.7743652
-55.41939697	-91.69413452	-443.5923828
-61.42116699	-92.48248291	-450.3785645
-66.32641602	-103.1311279	-480.237793
-69.69949951	-96.18748779	-466.7267578
-62.46026611	-84.7243103	-474.0467773
-56.17282104	-74.56813354	-493.2265137
-56.58233643	-63.8340271	-498.7282227
-52.11478882	-72.14472656	-511.170459
-50.09235535	-84.41615601	-504.1919922
-55.23325806	-97.87692261	-500.4244629
29.44083252	-74.9117981	-459.2008301
36.87145386	-83.10224609	-452.0351563
43.63044739	-88.48458252	-447.1909668
50.07641602	-91.19864502	-454.1241699
51.2578186	-100.6207214	-487.103418
54.88115845	-95.44906616	-471.1102051
49.54830322	-83.29563599	-477.8896973
41.70205994	-69.71335449	-492.6616699
39.91365662	-58.85894165	-499.6097168
35.49312439	-67.35079956	-510.2401855
35.78244019	-78.64179077	-504.9158203
40.76267395	-91.54154663	-505.1473633
-51.37194214	-96.95276489	-453.5757324
-54.86937866	-100.0297852	-464.0991699
-51.57055054	-105.1984253	-478.8693359
-46.41424561	-98.60131226	-491.5632813
-34.9706665	-99.65296631	-452.705957
-37.64284668	-102.2681885	-457.1989746
-38.72119141	-104.7801025	-464.3041016
-38.63475952	-105.7240356	-473.8680176
-37.57538757	-98.97214966	-482.7460449
-28.32203979	-110.7387207	-464.4039551
-28.65513306	-107.6843994	-472.1735352
-27.79871216	-100.0971375	-477.9064453
-19.53469543	-115.7090332	-467.6648438
-19.89798126	-108.9476807	-472.307373
-19.88036804	-100.5718689	-477.6713867
-11.70827103	-115.6420044	-470.5508789
-12.71860199	-107.903479	-474.1265137
-13.37460022	-99.52009277	-479.1347656
-4.498923492	-114.5286011	-471.9103516
-5.249542236	-106.8425659	-475.5972168
-5.695506287	-98.70077515	-480.1706543
2.277343178	-113.709729	-470.9904297
1.23561058	-106.4660522	-474.7989258
0.858267784	-98.28266602	-479.3472168
8.739696503	-112.9668457	-469.0312988
7.855950165	-105.9612183	-474.3391113
6.459848022	-98.44475708	-478.9094238
15.73000183	-108.2442993	-466.9627441
15.87032013	-104.7330322	-475.017334
14.21600342	-97.30018311	-480.9910645
23.95568542	-95.88977661	-455.5516602
25.87192383	-99.10314941	-460.7492188
26.01732483	-101.2937927	-466.3616699
25.93475647	-101.8210754	-477.3824707
22.42265015	-96.0421875	-485.8126953
38.99577332	-96.26192017	-458.2411621
39.66308594	-98.69677124	-467.7217285
36.81675415	-101.3306702	-483.0160156
31.86703796	-95.59768066	-494.3155273
-16.0516098	-85.39268799	-488.8017578
-4.766890717	-84.05791626	-488.7649902
2.815435028	-82.41555786	-488.1582031
-17.50169678	-79.2526001	-492.9229004
-5.670179367	-78.47683716	-492.7477051
3.681880951	-76.72080688	-493.0630859
-17.40496674	-73.59242554	-497.3644531
-6.114309692	-73.02527466	-497.6946289
2.658945656	-70.57189331	-497.3952148
'JUV_160199
3.5201416	-126.0237503	-529.9066162
3.86586046	-141.388794	-548.1974487
-11.84674072	-119.8158188	-529.4271851
-9.4330101	-109.153038	-526.4379273
16.07113647	-117.8662033	-529.7983398
12.23356628	-107.7786102	-527.5285034
4.53821707	-113.1213074	-557.3347168
-11.16091442	-112.3395538	-553.475647
17.2094059	-112.1419373	-554.7961426
-43.69569397	-119.2974396	-564.6626587
-47.98893738	-113.5368805	-541.0102539
-40.17810059	-97.99565125	-557.1185303
-36.03129578	-79.13087463	-574.194458
43.57183838	-116.0822907	-567.3220825
55.42591858	-110.9001465	-540.4896851
42.59785461	-93.31279755	-559.6264648
37.33216858	-75.62797546	-575.4938965
1.18990326	-100.5349884	-526.0960083
-47.11991119	-119.3032379	-539.8643799
-25.04799652	-119.4062347	-526.6958008
54.12319946	-115.6812897	-538.1811523
33.23236847	-114.7143097	-527.6120606
-17.60032654	-108.6236267	-537.1975708
-11.93585968	-78.35784912	-552.5263062
23.67597961	-104.5891571	-536.5863037
15.84669495	-79.24176788	-552.2888184
1.59807587	-90.38743591	-569.4453735
-11.30169678	-89.74859619	-564.5546265
14.42530823	-88.44032288	-566.7090454
-3.615050125	-126.134021	-528.8055176
-10.77593002	-127.6219727	-528.8712402
-15.06809692	-131.2420288	-532.1790039
-15.78495331	-135.716333	-537.8078125
-11.39056091	-139.986377	-542.5796875
-4.225879288	-141.2489258	-546.5618652
11.66401443	-140.6162964	-547.24375
18.93933258	-138.8141479	-543.8369141
24.26317139	-135.3046997	-540.1255371
24.7992569	-130.3740967	-534.3430176
20.06135101	-125.8639038	-529.2012695
10.98510208	-124.9002441	-528.1277344
-27.61464233	-108.572876	-530.3364258
-33.53065796	-113.203479	-524.2093262
-38.97531433	-118.9633179	-523.1169922
-43.19610596	-121.0280396	-531.2099609
-47.31665649	-121.6984985	-555.527832
-48.73383484	-119.5348022	-546.2499512
-43.63834534	-105.0004761	-548.0500488
-38.49085083	-90.874646	-559.4532227
-35.51808777	-83.33224487	-563.1139648
-34.01959534	-88.90153198	-575.2291504
-36.19463806	-99.67139893	-571.7821289
-39.92796936	-111.5208374	-568.1406738
52.6857666	-115.2711304	-533.673877
55.4135376	-110.8198364	-540.6428223
53.0718689	-115.0271362	-534.476709
55.71889038	-113.3983887	-541.5980469
48.90281067	-120.4057983	-557.7570801
54.54765015	-117.8174072	-545.5538574
49.40529175	-102.0752136	-547.2833984
42.47160034	-88.04764404	-560.8767578
38.90666199	-79.08150024	-564.8075195
37.17863159	-84.88442993	-576.5187012
37.83774109	-94.58005981	-573.6473633
40.2348053	-107.2169678	-571.4764648
-36.17153931	-122.3067993	-535.9536133
-38.96076965	-122.2438354	-545.3895508
-36.38033447	-122.4054565	-555.0185547
-32.23684387	-114.1863525	-563.2890137
-22.49415894	-124.6205688	-532.3036621
-25.00748749	-125.1248291	-537.3358887
-25.94976807	-124.9260498	-543.673291
-26.38668823	-124.1694824	-550.7368652
-26.04129944	-116.8577393	-556.0019043
-17.75922394	-131.2706543	-543.1438477
-18.35880585	-127.4192017	-548.988623
-17.8565979	-120.0041504	-551.773291
-10.59444046	-136.1683838	-546.309082
-10.6932724	-129.3810913	-548.5595215
-10.64340591	-121.4129028	-551.3755371
-3.332221222	-136.1889526	-549.3363281
-3.801667023	-128.9256348	-550.0959473
-3.992139435	-120.9959106	-552.4033691
4.095759583	-135.4837158	-550.4540039
4.096779251	-128.4390137	-551.5130859
4.395565414	-120.8230225	-553.4859375
11.17210922	-135.1046997	-549.527002
10.73963699	-128.5151611	-550.854541
11.46465073	-120.7827637	-552.7505859
17.84909668	-134.8146729	-546.789209
16.95829468	-128.0213501	-549.3458008
16.8603302	-120.8567383	-551.8415527
24.56659393	-130.6312256	-543.7397461
24.15028076	-125.9852417	-548.608252
23.51744232	-118.7752686	-552.0439453
32.2823822	-119.2495605	-532.8165039
33.04607239	-120.628418	-538.0278809
32.21269226	-122.0542236	-542.1256348
31.64456177	-122.1579224	-549.6570801
29.58354492	-115.6807495	-554.6807617
46.2043457	-116.8494141	-538.4469727
42.70670471	-118.2704102	-543.3691895
38.93283997	-120.2695557	-553.8928711
34.64409485	-112.8945557	-562.3227539
-6.365336609	-106.3135864	-557.5086914
5.42683754	-106.650769	-558.8618652
13.47875824	-105.7709961	-559.3736816
-7.576615906	-100.3099487	-560.5139648
4.100961304	-100.7806091	-561.4916504
13.66087036	-99.77272339	-562.5228516
-7.493544006	-94.77376709	-563.3097168
3.415808105	-94.92670898	-565.0084473
12.79218369	-93.45228882	-565.4539551
'JUV_180599
-20.37506294	-140.465744	1654.005127
-22.75766563	-159.0411072	1633.503174
-36.80828094	-132.7897339	1650.105835
-32.831604	-125.7278061	1652.22998
-4.05177307	-136.7977142	1648.851318
-6.63462639	-127.4881897	1651.036133
-20.7949276	-130.8017883	1621.669067
-34.33451462	-127.9541855	1624.254272
-7.91088247	-130.2665863	1623.188477
-70.54803467	-147.5092926	1612.769043
-75.23827362	-135.9029694	1646.681152
-68.36062622	-128.7094879	1629.860107
-62.04598999	-106.8337555	1608.152588
22.98525429	-160.3251495	1609.826904
30.92611885	-147.8665466	1636.94104
26.4915123	-138.056366	1623.796387
22.61500549	-113.1901856	1604.796631
-19.50244904	-117.6226502	1652.936279
-74.93725586	-140.5765686	1649.849121
-49.0685463	-131.5951538	1654.751587
31.90897179	-150.0574951	1645.183472
7.79557037	-135.8459473	1652.312622
-43.32843399	-117.5007324	1640.901001
-33.13898087	-98.93280029	1617.124634
3.11293602	-121.9369049	1639.403564
-1.46711731	-102.817482	1617.391846
-19.07270241	-113.0572434	1606.011353
-32.64299011	-110.2363892	1609.056152
-7.74320221	-113.4724426	1606.656738
-28.36230774	-140.2281006	1654.051953
-36.23832092	-141.3575806	1652.832031
-41.3523407	-146.1175293	1649.783008
-42.66648254	-152.9621582	1644.786914
-38.64031677	-157.7253784	1639.48457
-31.40203857	-159.5522217	1634.930469
-14.8907608	-160.6827881	1634.908691
-7.332087708	-160.6057007	1638.177441
-2.111957359	-157.7126709	1642.018164
0.214620423	-151.369812	1645.878516
-2.874032784	-144.7162598	1650.65957
-11.35124512	-141.1612793	1652.496094
-54.03348389	-121.0432495	1649.459961
-61.41064453	-125.5413452	1658.806445
-68.41893311	-131.5992432	1662.682422
-73.08081055	-137.3524048	1656.321094
-74.73537598	-148.363147	1626.166113
-76.77372437	-143.5557861	1640.140039
-71.44689941	-133.2219849	1637.660156
-65.63191528	-116.1329956	1623.620313
-62.69606934	-107.5594238	1617.943164
-61.65534058	-117.5438965	1606.601758
-63.02932129	-127.9875732	1610.475195
-67.67880249	-140.6490967	1609.721387
14.15220184	-126.5239868	1646.499414
22.13288116	-133.1468994	1653.810938
29.25642395	-139.5581665	1659.64668
32.34415283	-146.1199829	1653.058789
27.96620178	-159.6464355	1621.759277
32.0471344	-154.2362427	1635.054688
27.48737488	-142.8857666	1631.266602
24.47284546	-124.6062378	1621.840625
23.33592682	-114.5340332	1615.369238
17.84360962	-124.56875	1603.621387
16.71188507	-135.3018188	1607.537891
19.16696777	-150.3265869	1605.535938
-64.01356201	-140.9278076	1650.130078
-66.64246826	-144.8138794	1639.751367
-63.77415161	-147.2827637	1626.274023
-59.9434082	-140.0330933	1616.989844
-49.1809082	-140.2131104	1650.56582
-52.48505859	-143.5125366	1645.698242
-53.60441284	-145.9667114	1638.6625
-53.25498657	-146.2340942	1629.962988
-51.62012329	-139.0603638	1623.051563
-45.21882935	-150.6548218	1638.212012
-44.75057068	-146.9404053	1631.337207
-42.79775391	-138.8419189	1626.462305
-37.09281921	-154.1377686	1635.33252
-36.59544373	-147.2373535	1631.527246
-35.24217224	-138.373291	1627.374316
-29.57770386	-153.7917969	1632.271094
-29.23388977	-145.9879883	1630.141016
-28.57885437	-137.4463013	1626.866504
-22.02822571	-153.2205688	1631.352637
-21.42192841	-145.8985474	1629.039355
-20.77483673	-138.0075928	1626.06084
-14.80099182	-154.5191895	1632.111133
-14.59649811	-147.3760742	1629.536719
-13.75374908	-139.1653931	1626.15459
-7.984480286	-156.5117065	1634.172852
-7.915541077	-149.5856201	1629.783984
-8.217027283	-141.4463257	1626.05791
-0.222353292	-155.2836182	1636.354395
-0.383114076	-151.6319946	1629.529297
-1.170368385	-143.7466919	1624.59668
7.81602478	-143.9264282	1649.135938
9.62406311	-149.1447998	1643.243164
9.132868958	-151.497998	1637.645703
8.304800415	-152.6503052	1628.101563
5.682843781	-146.0870972	1621.305566
20.78790283	-148.7549683	1645.573438
20.0097168	-152.433313	1636.458301
16.76490479	-155.8393555	1624.160156
12.86776733	-150.0798096	1614.926074
-29.63692322	-123.9553101	1619.23916
-18.33783264	-124.9907349	1618.582227
-10.39700012	-125.4844727	1617.908301
-30.18997803	-119.2900879	1615.123633
-18.50055542	-120.0855835	1615.04043
-9.17905426	-121.116394	1614.111621
-29.34276123	-115.3417236	1610.640625
-18.24870605	-116.2868896	1610.083887
-9.476431274	-116.6181519	1609.482324
'JUV_010798
-2.47359848	-159.1942902	-1727.457153
-2.04204941	-180.1556244	-1746.042969
-20.1880722	-151.7242432	-1725.717773
-14.79718018	-142.2828827	-1725.240601
17.34789276	-156.1880493	-1726.582642
13.37277031	-145.4725647	-1726.168457
2.20300889	-150.2217865	-1761.104858
-13.04635811	-144.9066162	-1756.157715
14.59428406	-148.16745	-1755.469116
-44.93887329	-159.5595551	-1767.875366
-52.25903702	-148.1585999	-1738.758667
-43.6444931	-135.3009033	-1756.733276
-33.05476379	-107.0750732	-1783.688477
44.84146881	-165.380127	-1766.177856
50.7978363	-155.4415131	-1736.843262
48.49621582	-150.1618347	-1750.004028
43.3956604	-114.5820465	-1779.866089
0.61206865	-132.0011139	-1726.495972
-53.54584503	-150.6306305	-1737.667969
-31.71846008	-149.1327057	-1723.029663
51.94390869	-159.6916351	-1733.620361
28.51083946	-156.1867676	-1721.703369
-22.46408844	-135.9651337	-1737.049072
-10.3436985	-108.3009949	-1759.768188
25.88987732	-142.9910584	-1734.753418
18.82764816	-109.9213409	-1759.931885
5.78733253	-124.7373428	-1777.178955
-8.81744766	-122.6137161	-1774.313599
17.77162361	-124.8797073	-1772.799194
-10.766819	-158.3503662	-1726.168945
-18.32939301	-160.0283203	-1726.479102
-22.53612671	-164.3828613	-1730.323633
-22.37733002	-170.6171387	-1736.305664
-17.46781464	-176.0916016	-1741.167578
-9.931575012	-179.6184204	-1744.348633
4.883475876	-180.2784912	-1744.106055
11.70709305	-178.3935913	-1741.222852
16.83609772	-174.9035278	-1737.4375
18.42460175	-169.8485962	-1731.713672
15.38097229	-164.4184448	-1727.412109
7.726039886	-160.8077637	-1726.497656
-36.33176575	-137.133728	-1729.304102
-41.5423645	-141.6306885	-1719.138672
-48.66263733	-146.2459717	-1716.602734
-53.79295654	-147.0807861	-1726.402734
-50.93737488	-159.8256104	-1756.406836
-52.16370239	-154.9739502	-1744.814258
-49.44863892	-142.6831665	-1748.399805
-36.51207275	-122.9708862	-1761.716602
-32.60966187	-110.455127	-1767.971484
-32.0445343	-118.8781372	-1778.442383
-35.46648865	-133.2305786	-1772.443164
-40.14455872	-149.9733398	-1769.107617
37.88676758	-143.9640137	-1728.41543
39.32860718	-149.0091675	-1718.312891
44.26479797	-154.6898682	-1713.58457
50.33158264	-157.5143677	-1721.805078
49.0895874	-166.9981445	-1754.74043
48.94111023	-163.9959229	-1742.33418
49.71789246	-151.5161499	-1744.23418
44.97236938	-136.0963013	-1756.286523
41.51071472	-117.9086914	-1764.111719
41.40464478	-128.5040161	-1774.850586
41.61783752	-143.6317017	-1770.155664
41.46749878	-157.4273926	-1768.472266
-43.90816956	-153.3349487	-1733.136328
-44.66056213	-156.564209	-1744.683789
-40.61517334	-159.7595947	-1755.650977
-35.16042786	-151.1984497	-1763.542383
-30.31350708	-156.9154907	-1729.019922
-32.50763855	-158.8967041	-1735.576758
-32.80796814	-160.8280762	-1743.207031
-31.58781433	-160.6826904	-1751.430078
-29.31346741	-152.6266479	-1757.484766
-24.64849854	-167.7664673	-1743.225977
-23.67694702	-163.5466797	-1749.861914
-21.74866028	-155.2270996	-1754.558008
-16.17291718	-173.0421509	-1746.164258
-15.68871613	-165.7539429	-1749.987305
-14.65293427	-156.9379883	-1754.704688
-8.404178619	-173.9061279	-1748.595898
-8.401452637	-165.9106323	-1751.874609
-7.685534668	-157.2475342	-1756.149219
-1.097554493	-173.8881104	-1749.747266
-0.218017817	-166.224585	-1752.913867
1.068252277	-158.426123	-1757.008984
5.72399826	-174.1992798	-1748.518555
6.636186981	-167.1267456	-1751.931055
8.431060028	-159.1072266	-1755.932813
12.03811722	-174.5842896	-1745.820703
13.07223663	-167.4975464	-1750.350391
14.01771088	-160.176416	-1754.629492
19.49827118	-171.3500977	-1742.762305
20.572995	-167.1596313	-1749.44668
21.14931183	-159.9300659	-1754.084766
27.11129761	-161.5091919	-1726.980469
28.80249329	-163.8976563	-1733.883008
28.92684326	-164.9765991	-1740.205859
29.36710205	-165.1629761	-1749.723438
28.09471436	-159.6208984	-1756.211523
40.22615051	-161.7262329	-1730.908594
39.97928772	-163.3770386	-1740.964453
37.92698975	-165.2460205	-1752.875781
35.38659058	-160.2847778	-1761.257617
-7.16284256	-141.2333862	-1763.510938
5.040111542	-143.0272827	-1763.720898
13.3124939	-142.9524902	-1762.69707
-7.067219543	-134.5992676	-1767.44707
5.254623413	-136.3863281	-1767.220313
15.08904266	-136.7720093	-1766.333203
-5.650102615	-128.8285645	-1771.812109
6.111144257	-129.9164795	-1771.804883
15.51643524	-129.9489868	-1770.798828
'JUV_040100
19.68042755	4.89566231	-620.989502
22.5265255	-24.78874207	-634.7641602
2.71030045	6.60982227	-625.1773682
3.42870712	15.42030334	-625.7271729
36.67222977	8.5951128	-622.2088623
35.33668137	18.15932465	-624.3495483
24.76363754	5.07894897	-655.3065796
10.23842239	7.61647034	-653.5136719
35.16621399	8.59222412	-652.0515747
-28.86769485	-10.94955063	-669.2890015
-36.70034027	-0.07890511	-636.3760986
-32.21640778	5.58698654	-651.9155273
-20.95851517	41.1964035	-684.7781982
75.647995	-5.23435974	-662.6940308
80.24981689	5.30864239	-627.6375122
74.89257812	13.75461483	-651.1912842
68.77197266	44.36680222	-678.7278442
20.82754517	33.29921341	-624.3386231
-35.93099594	-3.61313486	-635.9233398
-14.44654846	8.92720985	-622.3071289
79.19781494	2.31642413	-626.3256226
54.4296875	15.12538147	-615.8027954
-6.36520386	18.54502487	-639.0770264
4.84506035	47.65022659	-662.0229492
46.24290466	20.49613953	-634.6074829
40.67886734	48.41182327	-660.1421509
23.53615952	32.28299332	-676.0164185
9.67308044	33.14310837	-676.5090332
36.53343964	33.77745819	-674.4103394
11.21445694	2.756875229	-621.2617676
2.861673737	-0.283131385	-622.1112305
-0.942198086	-7.03782959	-624.7335449
-1.148242664	-15.69763031	-629.1632813
5.004540253	-22.02985382	-631.9148926
14.00761719	-24.87388	-632.7919922
30.57106934	-24.09285126	-632.2160645
38.2609375	-21.08933716	-629.9116699
43.1518219	-16.01570892	-626.7408691
43.88555603	-7.924172211	-622.577002
39.104422	0.059945506	-619.5360352
29.38277893	3.221188736	-619.6524902
-20.35024109	17.45480652	-629.6365234
-24.39212341	10.17512207	-620.1861816
-30.03181458	5.225196838	-616.5484375
-33.27306824	1.251296043	-626.0355469
-30.53456726	-10.76152649	-653.5689453
-34.3637146	-5.698813629	-640.7277344
-32.14472656	2.576417923	-643.2712891
-25.40570526	20.90034027	-660.1852051
-22.0670578	36.45421753	-668.4427734
-20.65628967	25.30800171	-683.3004395
-20.61597748	9.913312531	-677.3505371
-26.09931335	-3.683075714	-674.5708984
59.59649658	24.99467316	-624.2459961
64.74344482	17.4119873	-616.4818359
69.91298218	10.71317368	-609.3105469
75.6697937	4.905276108	-616.7287598
77.93366699	-6.014754486	-648.1353027
79.66029053	-0.849546719	-635.2102051
78.01647949	10.02278137	-638.9373047
70.59776001	27.38086243	-657.8605957
66.13023071	42.87946472	-663.8474121
66.59978638	30.06468811	-676.2918945
68.83244019	16.49562683	-672.0221191
72.32492676	2.754225159	-667.6515137
-24.89939423	-3.465496063	-631.0594238
-25.45734863	-7.393074036	-641.4803223
-21.17673035	-10.01584702	-653.967041
-17.06855927	-4.542253494	-665.7748535
-10.76130676	-1.129845333	-626.1451172
-12.42462921	-5.102632904	-632.1098145
-11.92988739	-7.813489532	-639.7103516
-10.35016327	-8.593878937	-648.7148926
-8.669728851	-3.412378311	-657.395752
-2.807919502	-13.99897156	-637.4111816
-1.390609074	-10.9227562	-645.7586426
0.699149513	-3.898596954	-652.3077637
6.832815552	-19.25999298	-637.6588379
7.440144348	-12.58963699	-644.2568359
8.954638672	-4.701074982	-651.1217773
15.43700409	-19.66607056	-639.28125
15.4731781	-12.06641006	-645.0487793
16.31557617	-3.907209396	-651.2477539
23.27138214	-18.69710999	-639.8405273
23.74543152	-11.26141739	-645.2561523
24.47453308	-3.521120071	-650.8250488
30.83059692	-18.37910004	-638.5802246
30.72227173	-11.21127167	-643.9239258
31.23616333	-3.233848572	-649.8644531
37.97524719	-17.86407013	-635.7611328
37.74176941	-10.78205185	-642.5748047
37.02230835	-3.540193558	-648.794043
45.66936951	-12.96312714	-633.5608398
45.97141724	-9.215567017	-642.0146973
45.02108459	-2.294836617	-649.1913574
52.54923706	3.902939224	-619.6731445
54.58342896	-1.808874702	-626.3251465
54.97498169	-4.534396362	-632.6459961
55.65852051	-5.895663071	-643.3162598
53.43834229	-1.138339996	-652.3785645
66.70037842	0.575514889	-623.6727539
67.50042114	-2.416874504	-633.7027344
65.88424072	-5.736704636	-647.139502
63.04775391	-1.292601681	-658.9544922
14.76250916	12.10637512	-661.665332
26.13285217	12.23773117	-661.115918
33.89447632	13.17649994	-661.0699219
13.46722565	18.93821869	-667.6589355
25.3538147	19.16209412	-666.4001465
35.32053833	19.23373718	-667.2495605
13.69416504	25.96268005	-672.9353027
25.07451782	26.35411682	-671.7158203
34.86793213	27.21004028	-672.7014648
'JUV_060895
33.06265259	-120.4355927	-422.3460693
32.74459076	-141.3290405	-442.7642517
20.22663116	-114.7686005	-422.8652649
22.62885284	-108.7775574	-421.5780029
47.8615799	-116.2978439	-421.8845825
46.47325516	-110.9246674	-418.7626953
36.03736877	-112.9722138	-454.019928
22.63577271	-109.0808716	-451.5304565
49.67560196	-111.1681061	-447.6738281
-8.14379501	-119.1861343	-463.105896
-15.84487152	-108.4453888	-429.6134644
-11.74659348	-102.6862946	-450.7588806
1.55294418	-72.837677	-474.3756409
79.13768768	-127.6478577	-456.2808228
84.7996521	-118.3026581	-420.7183533
82.46488953	-112.7172394	-441.7376099
81.94340515	-83.31317902	-467.8403931
37.04151535	-99.00047302	-420.6583557
-16.96482849	-112.8641205	-429.4107666
5.17506123	-111.8552246	-419.0069275
85.59735107	-122.4821396	-422.5679321
64.16986084	-117.5362396	-414.808136
10.37355804	-96.04698181	-432.6651306
24.41140556	-74.0051651	-453.9617615
57.10784531	-101.2130737	-428.4474487
53.97103882	-77.70782471	-451.0202026
40.20766449	-92.39764404	-468.804596
25.49773788	-88.41777802	-468.0612183
53.13021469	-91.93032837	-465.1280212
26.27619019	-120.3919556	-421.7764648
18.58615875	-121.331958	-421.6895996
13.38924255	-125.7942383	-426.0544434
11.77722702	-131.8147827	-432.8071777
16.95042725	-137.1169556	-438.0300781
24.40817719	-140.7015137	-441.7283203
40.80965271	-141.5043701	-441.2442383
48.28937073	-140.0891968	-437.2944336
52.69158936	-136.7461304	-431.8095703
53.89605103	-131.0128296	-425.7468262
49.87065125	-124.9026733	-420.7882324
41.3557251	-121.3598999	-420.4830566
0.801936817	-100.0869324	-424.9509277
-5.383136368	-104.1834106	-416.0432617
-11.34712143	-108.4235229	-413.5776855
-15.56337738	-111.2504517	-421.4259766
-13.95102539	-122.0397583	-449.7603516
-19.26837769	-116.9392456	-437.1078125
-12.00230331	-103.9231445	-439.3557129
-3.351366806	-90.75717773	-458.1739258
0.795275593	-78.41430664	-462.3230957
-0.76173234	-85.44220581	-472.8813477
-3.753448486	-99.01685791	-469.330957
-7.980686951	-112.2752808	-467.4548828
68.48389893	-106.3767212	-420.593457
75.04588623	-110.9292969	-411.3264648
79.57142334	-114.8489868	-406.6028564
83.75001831	-119.1779297	-414.4933105
82.92967529	-130.9393311	-443.797998
86.62850952	-127.9773315	-430.2861328
83.665802	-114.4256348	-432.0688477
79.99967651	-99.29724121	-446.9739746
78.66670532	-85.787323	-454.0231934
79.89447021	-94.9932251	-465.8202148
79.94980469	-106.9639893	-461.2413086
81.2975708	-119.2328735	-460.3655273
-7.341876984	-116.6449585	-426.6455078
-8.870232391	-120.1738037	-437.0386719
-4.571751022	-121.9170044	-449.982666
-0.494601917	-114.5532837	-460.5335449
5.990896225	-119.2673828	-424.2516602
3.357672501	-121.25448	-430.2415527
2.839283371	-123.2099365	-437.6033203
4.157406998	-122.7123047	-446.1594238
6.0751194	-115.689917	-453.3607422
10.4189682	-129.1893311	-438.7955078
11.8153511	-125.2628662	-445.026709
13.88448944	-117.6400269	-449.2899414
18.73433685	-134.0661011	-442.1020996
19.56811218	-127.4452148	-445.6237305
21.09808044	-119.1781738	-449.3525879
26.35222168	-135.0978882	-444.707959
26.75801697	-127.5177856	-447.2029297
27.68087158	-119.4429321	-450.2709961
33.84950867	-135.0018188	-445.2021973
34.72739868	-127.7006348	-447.4672852
35.7460022	-120.242688	-450.2561035
41.14859924	-135.402124	-443.5613281
41.66089478	-128.5159668	-445.755127
43.15314636	-120.7381836	-448.3892578
48.01148987	-136.269165	-440.7875
48.35015259	-129.3960571	-443.8587891
48.90077209	-121.8245605	-446.7185059
55.21394043	-133.7576904	-436.3580078
55.84240723	-129.5492798	-442.0608887
56.10696411	-122.0093994	-445.8181641
62.20705566	-122.8933228	-419.9286133
63.87525024	-126.3415894	-426.2247559
64.0394104	-128.2049927	-431.9451172
64.46424561	-128.3312256	-441.170752
63.28577271	-122.137854	-447.9314453
74.57052612	-124.3599609	-421.5335449
74.8375	-127.2904785	-430.4955078
72.85892944	-128.8310913	-443.2677246
71.43292847	-122.8163086	-452.9296875
27.68589478	-105.396875	-457.2828613
39.42297058	-106.9930298	-456.1555176
48.05333252	-106.5795532	-454.3644531
27.52376404	-99.59817505	-461.140625
39.77137756	-101.5216736	-459.5220215
49.98338928	-101.8818848	-458.5905762
28.74185181	-94.18067017	-464.716748
40.60889893	-96.10658569	-463.6109375
50.50906372	-95.96674805	-462.4725586
'JUV_110298
-58.97952652	2.88705826	-602.9915161
-61.63882065	-22.01635361	-618.9632568
-75.52375793	9.6195507	-606.7658081
-73.86296082	18.73670197	-606.7711792
-41.52952576	6.99511909	-605.3656006
-41.93099976	17.44090652	-606.4677734
-57.77777481	6.23006439	-639.0375977
-72.02830505	10.69566345	-638.3468018
-44.32397461	8.1232605	-636.6129761
-102.4438095	-6.018116	-642.9692993
-113.4252625	10.653965	-617.4088745
-103.7555237	15.49612713	-642.0179443
-91.7388382	34.05170059	-663.3650513
-10.90310287	-15.17412949	-641.9746094
-2.18839455	-2.12214231	-613.600769
-8.92892075	3.60130548	-637.7796631
-13.43309402	23.53123856	-656.8585815
-57.7695961	29.14904022	-609.8167114
-108.6377106	11.46610641	-610.0802002
-89.07023621	11.00720215	-604.7282715
-7.91867256	1.07863998	-606.8115845
-29.7616024	5.09572601	-602.1515503
-83.0419693	24.03237915	-622.3287964
-70.3704071	41.62599945	-650.3314209
-32.52690887	19.24440002	-620.3291626
-36.34501648	36.57523346	-648.6418457
-54.16648483	24.53623199	-658.5580444
-68.99372864	27.42581558	-658.2805176
-40.35728455	24.17516327	-657.3800049
-67.65028687	3.581495667	-602.7426758
-75.56886597	1.878078461	-603.730127
-80.69026489	-2.451571274	-607.864502
-81.80283813	-9.600856781	-612.4594727
-77.13903809	-15.49750977	-616.9286621
-69.71865845	-20.02116241	-619.0092773
-52.64019775	-21.73428192	-618.4106445
-44.28085327	-19.04399261	-615.5692383
-38.74259949	-14.84766388	-611.781543
-37.19544678	-9.094293213	-606.8795898
-41.44132996	-2.437405777	-603.0257813
-49.50890503	1.927592468	-602.6066895
-95.18029175	23.98525391	-614.0781738
-100.7622925	21.94515076	-603.0800293
-105.0086792	16.89511414	-597.9713867
-107.2855469	12.8133316	-602.045752
-110.7195923	-4.767379379	-630.5243652
-114.805896	4.183657837	-620.1492188
-108.9500977	12.11256409	-630.7278809
-98.76610107	23.4711319	-649.2120605
-95.44751587	32.76879578	-655.3743652
-95.35873413	23.42071686	-661.7765625
-97.59578857	13.04423676	-656.3664063
-102.0389832	0.772593689	-651.1370117
-20.11112366	18.05532379	-612.9026367
-14.69603119	14.49711914	-601.3299805
-11.13037338	10.19617767	-593.6077148
-9.811282349	5.539236832	-596.2385254
-8.662979889	-15.48821869	-628.7974121
-2.907567787	-7.816532898	-616.546875
-6.030599213	1.917271614	-625.1782227
-12.07148895	13.77271118	-642.460498
-14.04945068	23.67064514	-648.9668457
-13.59805298	12.57176285	-657.3083984
-13.30330505	3.350597763	-652.4366211
-12.69325714	-8.946173096	-648.7963867
-100.0052917	7.573800659	-609.3648438
-102.5532104	1.700424385	-619.2891602
-99.0800415	-4.585962296	-631.712207
-94.58664551	0.595492744	-644.8407227
-87.48206177	4.385071564	-608.1469238
-90.0361084	1.355351067	-613.1805664
-90.97669067	-2.632150269	-619.9410645
-90.10175781	-4.738124084	-628.7682617
-88.33487549	1.353129292	-638.0635742
-83.44489746	-8.523827362	-619.5253418
-82.49602661	-6.649236298	-627.2355469
-80.45955811	0.680204821	-633.8936035
-75.30712891	-13.36065216	-621.1530762
-74.68682251	-7.75566864	-626.398584
-73.18325195	0.261106133	-632.6358887
-67.74647827	-15.01877289	-622.6544434
-67.25587158	-7.707389069	-627.2303223
-66.4248291	0.254965377	-633.0879883
-60.12966309	-15.71981201	-623.3679688
-58.99868164	-8.452787781	-628.0259277
-58.07435913	-0.801477432	-633.1541504
-52.3138855	-15.76606903	-621.9862793
-51.60595093	-9.090742493	-626.4311035
-50.39295654	-1.319352436	-631.9430176
-44.77645264	-15.87641907	-619.6035645
-44.26333008	-9.846826172	-624.9365234
-44.17325745	-2.704937744	-630.7421875
-36.56332703	-13.13005219	-617.1283203
-36.12689819	-10.55199432	-624.2345215
-36.18430786	-3.748828506	-630.7303711
-30.12915344	-0.38285737	-604.9926758
-27.79859924	-4.585542297	-610.4271973
-27.29665833	-7.948522949	-615.6404297
-27.15451355	-10.58035202	-625.1233887
-28.5425293	-5.496232224	-633.7595703
-17.26124725	-0.739680624	-607.3595215
-16.45082092	-7.153208923	-616.0067383
-18.81004486	-13.09733429	-628.2664551
-21.14785919	-9.010178375	-640.235498
-66.79973755	13.56522217	-644.5842285
-54.86010132	11.93693695	-643.7549316
-45.9554657	11.5913063	-643.8315918
-67.00395508	18.19608612	-650.0694336
-54.53114014	16.66404572	-648.8844238
-43.80200806	15.6792984	-648.9766602
-65.81154175	22.73276367	-654.5696777
-53.59892578	21.10973053	-654.1060059
-43.09738464	20.74280548	-654.1317383
'JUV_160898
-14.22835846	-91.01397705	-654.9978027
-12.95421295	-113.8080322	-672.9314453
-30.61766968	-86.29436646	-654.9126465
-29.70333862	-78.00415039	-656.4533203
1.576343536	-85.13269653	-655.7452148
0.602661133	-76.09372559	-656.6177246
-15.09528656	-83.43384399	-685.5556152
-29.40899048	-82.45039673	-683.2950684
-2.885409546	-82.1781311	-683.804248
-63.1289917	-95.52527466	-691.6041504
-68.94500732	-86.49475708	-661.0434082
-60.84355469	-78.29544067	-678.4171875
-57.16067505	-48.39581909	-700.723291
35.42987671	-92.12976074	-686.7719238
38.21841125	-81.06433716	-660.6804199
32.3466095	-73.37025146	-676.5080566
27.48314819	-46.28583984	-695.6087891
-15.3351944	-60.67027588	-659.9480957
-67.67848511	-88.03553467	-654.2677734
-44.55067444	-81.4270874	-648.6938477
38.15340576	-82.46349487	-654.656543
16.47162781	-80.36620483	-648.4164063
-38.14311218	-71.09033203	-662.3020996
-32.00861816	-48.97955627	-679.7722168
6.411502838	-68.20374756	-662.6013184
0.89891119	-50.45040894	-677.7955566
-15.67367706	-60.76465454	-698.8827637
-28.44037476	-60.19384155	-696.110498
-3.897428513	-59.67056885	-696.9963867
-21.35522308	-91.42177124	-654.4706055
-27.21461792	-94.353125	-654.9916016
-32.30290527	-98.18424683	-657.4456055
-33.46614685	-104.7141846	-662.7167969
-28.39232178	-110.5165771	-667.5116211
-21.07529297	-113.5450684	-672.0027344
-5.604235458	-112.1188843	-670.8696777
1.326204681	-108.4755615	-667.8053223
5.785903168	-103.6240845	-663.7872559
6.166168213	-97.2824707	-659.0098145
1.591245174	-92.89119873	-656.3374023
-5.333416748	-89.9543396	-654.6314453
-48.51694946	-73.28692017	-652.632959
-55.31330566	-78.03009644	-644.192627
-61.18964233	-83.96238403	-641.0610352
-65.82781372	-86.57755737	-649.4245117
-70.2850708	-98.34057617	-679.0410645
-71.10300903	-91.9274292	-665.9999512
-63.25304565	-82.66520996	-669.4666504
-59.58532715	-68.04614258	-685.380127
-57.684021	-55.19909058	-688.8893555
-59.41626587	-62.36647339	-700.4679688
-60.21890259	-75.21923218	-696.5705566
-62.7836853	-88.31851196	-694.9978027
16.4133667	-70.33895264	-653.2569336
23.2566925	-73.25245361	-643.7483398
29.95162659	-78.00514526	-640.9990234
35.22281494	-80.45861816	-649.572168
38.2335022	-91.90460205	-675.4918457
39.17330627	-85.59697266	-664.4739258
33.7698822	-77.84030151	-668.2052734
28.35447388	-63.628302	-683.1092285
27.78947754	-51.40645142	-686.4199707
28.4429657	-58.14118652	-697.8861816
30.31984558	-70.49725342	-696.5910156
32.76145325	-84.6989624	-694.7956543
-56.89497681	-91.43458862	-654.6631836
-59.28339844	-94.09968872	-665.520166
-56.39534302	-97.45669556	-678.9952637
-53.5807312	-89.76768799	-689.038916
-42.07119446	-90.89550171	-655.2299805
-44.60644531	-94.07252197	-660.2196777
-45.3606842	-96.43339233	-667.3154785
-45.16399841	-96.73942261	-675.9964355
-44.74067383	-90.42007446	-683.4185059
-36.04946899	-102.0654297	-668.6763672
-36.18236694	-98.51258545	-675.3605957
-35.90847473	-91.74025879	-680.6993164
-27.58699341	-107.4417969	-672.3678711
-28.04967041	-100.5961853	-676.3366211
-28.56920166	-92.5600647	-680.9602539
-20.17676392	-108.0953613	-675.4892578
-21.15702057	-100.1982056	-678.2034668
-22.07092285	-91.84303589	-681.9543945
-12.97627563	-107.4255005	-676.5691895
-13.54212189	-99.44868774	-678.897998
-14.11897125	-91.37327271	-682.0946777
-5.844116974	-106.4598633	-675.3937988
-6.728801727	-99.21709595	-677.9397949
-7.043034363	-91.16264648	-681.3101074
0.838560009	-105.1343384	-672.3147461
-0.17639873	-98.36640015	-676.3037109
-1.247463417	-91.26932983	-680.1553223
7.519760132	-99.96991577	-668.544043
7.238935089	-95.96658325	-674.5281738
6.233506393	-89.72380981	-679.7957031
13.60253448	-85.91925659	-655.3378906
15.30343628	-89.5293457	-660.4102539
15.67287292	-91.63605957	-665.4727539
16.22574615	-92.35074463	-674.113916
14.07176208	-88.16665039	-681.7646973
26.22793579	-85.48464355	-655.9109863
27.03919983	-88.43222656	-664.257666
26.01115723	-91.50585938	-675.8779785
23.64368744	-87.87452393	-686.3608887
-25.07132263	-76.91380005	-688.3141602
-13.66833954	-76.48226318	-688.0977051
-5.550753784	-76.12525024	-688.4981934
-26.02575684	-70.71741333	-691.2487305
-14.40643768	-70.64210815	-690.9905273
-4.548081589	-70.21174316	-691.3936523
-25.29961395	-65.2098877	-694.2628906
-14.53973846	-65.41196289	-694.9496582
-5.334975052	-64.28325806	-695.0754883
'JUV_SAN128		
9.477413177	28.65812378	1218.525195
8.408126831	56.90068359	1222.928711
-6.792100525	27.68552246	1219.824023
-7.034259796	21.63360291	1219.858008
24.3954895	26.85164795	1222.107129
22.96160431	20.97955627	1222.554785
6.907723236	43.42736511	1242.284473
-1.461799335	42.60147705	1240.600293
15.86482849	41.59299622	1242.457617
-33.23416443	58.90870972	1239.824902
-36.58834229	40.98300781	1220.558105
-34.98427734	37.34682617	1240.206543
-39.5690918	23.6298584	1270.403906
48.24081726	57.43250122	1249.613867
52.94838867	40.50292358	1237.177148
40.9004303	31.05140686	1258.747363
36.90389099	15.1125061	1281.420313
8.086051941	9.247144318	1228.969238
-35.40788269	38.04711609	1217.144727
-18.96373444	26.3813446	1213.303711
49.93548279	36.30392151	1226.961133
36.32875366	25.48651733	1219.292383
-15.59806213	25.24365845	1230.152441
-10.39241562	11.91210403	1255.889453
28.41324158	22.60031128	1235.663574
14.68574219	9.581437683	1258.753516
3.786991119	28.75379028	1262.04043
-5.034374237	28.66044312	1259.840918
11.92629929	27.90454712	1262.600488
0.873867035	28.88850708	1216.719434
-6.907941437	31.80012207	1215.126074
-11.39398117	38.9927002	1215.681543
-13.14428406	48.13034058	1217.479492
-7.892937469	54.70037231	1219.29502
0.344467211	57.1880249	1221.01123
16.97965546	57.37075195	1223.884961
24.66738281	54.36295776	1222.63584
30.17657776	50.01941223	1222.43291
31.25302734	41.54830627	1221.226758
27.29346924	32.53948364	1220.00498
18.67050781	28.72799988	1218.750977
-22.89499969	22.43567657	1220.17373
-29.19921875	22.43287506	1211.343262
-34.38235474	26.73195801	1205.312598
-39.2178894	33.0613678	1209.573535
-35.40250549	55.12252808	1228.250195
-36.55166321	45.89957581	1221.570996
-37.51516113	36.90867615	1230.440625
-33.6730957	29.81779175	1251.795605
-34.59377441	22.27112122	1258.963184
-35.50068054	34.7348175	1263.429199
-32.90092468	44.72721252	1255.950781
-32.11760864	54.44476318	1247.261523
36.08797913	18.94961548	1229.912305
42.14118652	19.79870605	1221.599219
47.39882507	23.87778778	1215.80127
52.09215698	30.66912537	1220.681445
50.98572083	52.74417114	1241.897656
52.30298462	42.72967224	1236.384766
48.92773132	32.61533813	1246.464551
39.78883667	22.0281601	1265.287695
35.16164856	13.91696777	1271.107129
37.97049866	28.26246338	1276.401855
39.14013977	37.28457642	1266.973535
43.25342712	50.47653198	1258.384668
-28.87470093	37.76657715	1215.407715
-29.45012817	45.47728577	1222.367676
-27.27977905	53.01765747	1230.781934
-25.30583496	51.65262451	1242.179492
-18.39819336	34.83750305	1215.892578
-19.98789673	39.86747437	1218.863867
-20.67366638	46.50827942	1222.429004
-19.59560242	50.83284607	1228.798535
-18.39915161	48.53271484	1237.218848
-14.48894348	50.37493896	1221.996777
-12.89387665	50.36777344	1227.934277
-10.60377731	47.26856689	1234.541016
-6.109791565	53.67831421	1223.300781
-5.422671509	50.44961548	1228.530273
-3.671154404	47.30084839	1234.842969
1.529331017	54.43277588	1225.810254
1.333521843	50.68502197	1231.049121
2.002903366	46.93711243	1236.233594
8.766020966	54.28041382	1227.966797
8.650737762	50.8319458	1232.752539
8.251555634	47.00288696	1237.240234
16.13161316	53.64127197	1227.955859
15.22121124	50.27133179	1232.470996
14.22550201	46.68895874	1237.331934
23.25989838	52.86292725	1226.813184
21.78652802	49.80944824	1232.096875
19.56091156	46.83386536	1237.315723
30.66619263	49.94400024	1227.113086
28.89934082	49.44909363	1232.81748
26.09750671	46.14494324	1238.87168
36.35365906	32.6765686	1222.051465
37.3750885	39.48198853	1225.652051
36.93222046	44.03031006	1229.072461
35.67675781	48.69968262	1235.669238
31.8282196	46.68623962	1243.165527
44.24102478	36.88901062	1225.369336
43.93995972	43.1987854	1231.798535
42.06287537	49.83811646	1239.946094
38.05185242	49.13955688	1249.296875
0.354829621	39.60084534	1246.553906
7.893291473	38.90748901	1247.53252
13.45380249	38.4206604	1248.654492
-1.399199677	35.82494202	1251.708008
6.894093323	35.17254944	1252.129297
13.46039429	34.70726013	1253.819824
-1.812827301	32.2651947	1256.298535
5.724123764	31.85228882	1257.415918
11.80360413	30.96060486	1258.896191
'GB_13270		
-58.14428711	-62.00342407	1391.024414
-58.27896729	-38.28221741	1401.671582
-63.96304932	-71.60392456	1394.479492
-59.61408081	-76.88399048	1392.578809
-51.31952515	-63.16713867	1381.936914
-50.12293396	-71.61352539	1381.228711
-29.66870728	-50.29358826	1422.029883
-38.50814209	-57.80268555	1428.233105
-22.69759827	-49.07532654	1412.535645
-53.91625366	-67.29869995	1456.986328
-73.13197632	-80.87879639	1441.025879
-46.42757263	-72.37709961	1459.244336
-9.875170135	-80.71157227	1476.53125
3.88891449	-33.26507263	1400.570215
-10.36185913	-40.4236145	1368.352246
5.263031387	-41.24093018	1398.778809
38.28669128	-47.64234619	1423.488477
-46.53982544	-77.26287842	1393.150586
-73.80770874	-80.44616699	1439.17334
-68.80737305	-79.91876221	1402.881543
-13.56430054	-41.66097717	1369.420313
-42.31211853	-64.72572632	1372.534082
-40.09923096	-80.41311646	1414.175586
-7.813733673	-79.76696777	1437.739648
-25.17954254	-70.3458252	1397.410742
2.389652252	-71.67938232	1422.969141
-0.447066307	-59.67727661	1442.323242
-8.492869568	-65.92442017	1448.990332
6.658795166	-58.02678223	1435.094727
-62.75558472	-64.15275269	1394.880176
-66.97407837	-67.13954468	1399.374023
-69.87293701	-67.25891113	1407.711328
-74.9192749	-59.66853638	1414.428809
-72.30540771	-49.8349823	1413.908594
-66.04336548	-41.90751648	1408.73457
-52.56357422	-35.04243164	1394.525195
-47.21343384	-34.09024353	1386.579395
-44.50485535	-39.65257263	1380.705957
-44.99731445	-48.83939514	1378.262695
-49.56017151	-57.63738403	1379.769141
-54.00473633	-59.60714111	1385.086621
-57.43751831	-82.48172607	1408.825684
-72.74595337	-85.65098267	1403.419141
-80.22147827	-88.03377075	1409.138184
-79.99810791	-83.73618774	1422.21416
-63.19051514	-71.48873291	1452.700977
-70.70957031	-76.90984497	1447.88584
-58.28406372	-76.44660034	1448.287891
-31.15544739	-79.19588013	1458.748242
-19.26824341	-86.67045288	1461.43252
-15.70815887	-72.80065308	1470.948633
-29.36393127	-69.69537354	1469.807422
-43.97713318	-68.32276001	1465.50918
-29.21115723	-67.79234009	1383.24541
-37.31681519	-66.75948486	1372.428516
-36.49924011	-60.42172241	1359.439941
-25.42203217	-49.56902771	1361.77627
-0.555245304	-32.51000671	1387.501367
-4.361340714	-35.22282715	1375.192676
-2.805228043	-45.77134399	1385.070605
11.90606842	-52.99084473	1403.223438
24.93941803	-59.04431763	1414.265918
28.61509705	-44.60910645	1421.61709
19.64555969	-38.32411194	1412.866895
9.827620697	-35.70842896	1407.271973
-71.79712524	-77.83569946	1423.825
-67.33777466	-72.90550537	1437.919434
-59.33036499	-66.66152344	1444.985254
-45.7094574	-65.17088013	1453.80332
-68.34405518	-74.5871582	1409.131934
-67.5291626	-71.48648682	1418.175293
-64.26645508	-66.97781982	1426.240625
-58.39113159	-62.53699341	1433.937305
-47.54104309	-62.18203735	1441.39834
-66.46778564	-59.22529297	1419.522754
-58.61419678	-57.41831665	1425.909668
-49.083255	-58.65935669	1430.020703
-65.24046021	-49.44016113	1415.75459
-56.94362183	-51.82179565	1419.622559
-47.90403442	-54.11280518	1423.623047
-58.68931885	-43.30738525	1411.739258
-52.04263306	-47.58268433	1414.944922
-44.04989014	-50.3706604	1419.827148
-52.2954895	-40.51199646	1405.766602
-46.02360229	-43.7300354	1410.104199
-38.70456543	-46.27997742	1415.406738
-47.1059082	-38.06407471	1399.371875
-41.76655884	-42.0154541	1404.30957
-34.48071289	-45.03417969	1409.986523
-43.15072632	-36.58417664	1392.358301
-36.99503784	-40.91951294	1399.436719
-30.98517456	-43.79067383	1405.992578
-37.83999634	-40.70331116	1387.350684
-30.61663513	-40.32819824	1395.538574
-23.91794281	-42.97893372	1403.418848
-40.17619324	-58.64503174	1375.868555
-32.9899292	-51.70265503	1379.82373
-28.47484131	-46.6855011	1384.709473
-21.19689941	-40.59222717	1393.188965
-14.79112244	-41.18236084	1402.955762
-25.73929749	-49.92520447	1373.182227
-17.18951111	-42.58724976	1380.629492
-10.74166183	-37.61828308	1391.961816
-3.448949814	-38.2813385	1403.297949
-27.88023682	-56.34732666	1432.375781
-22.09298859	-51.82124023	1425.579688
-16.03163147	-50.29824219	1421.441992
-20.38281555	-59.12311401	1438.213965
-15.17380524	-54.86923828	1430.868164
-7.900686646	-52.47115479	1426.549121
-12.7181633	-61.31123657	1443.195898
-7.075761414	-57.29522095	1436.642285
-0.084161377	-55.31947021	1432.669434
'GB_395636		
60.71690674	-21.07835846	1156.771094
70.09100952	-30.38496094	1126.337012
58.66138916	-10.11488876	1156.427441
65.29725952	-7.203235626	1167.047949
64.01828003	-26.99735107	1163.735156
68.14596558	-20.26646423	1171.442188
102.5781738	-17.47727203	1139.290039
98.34694214	2.878401756	1135.211328
107.3881714	-34.67226563	1144.981836
91.68939819	36.64138794	1124.78916
64.62411499	27.13612366	1144.247168
108.5317505	34.45970154	1135.989258
154.2119385	41.67807922	1153.421973
116.3214722	-60.82506104	1150.815234
88.17374878	-57.91774902	1167.992676
119.8131226	-56.41177979	1165.197754
157.5452393	-36.92407227	1180.926367
70.13067017	-13.4120163	1170.535547
60.17046509	20.59454346	1144.672852
50.29295349	4.80021286	1159.789063
81.68324585	-61.11617432	1169.547656
57.77144165	-38.45966797	1175.575684
79.14680176	7.67547226	1160.616309
124.8371338	12.93632355	1170.503418
86.72494507	-31.43925476	1170.947656
128.4223755	-14.69412537	1179.084863
132.8172729	-5.961227417	1155.485645
130.2066406	8.069429779	1151.535742
134.6523682	-18.15801849	1159.001367
58.60874023	-14.57765045	1154.268848
57.49436646	-6.683882904	1152.363965
57.66401367	4.774804306	1146.637402
56.85311279	6.614495087	1132.664258
60.35686035	-3.323829269	1120.575391
66.28206177	-17.11659851	1118.990723
72.51295166	-43.41612244	1128.736719
72.96276855	-55.05811768	1135.776367
72.29025269	-61.15639648	1144.761035
70.16959839	-51.39646606	1160.533887
63.6965332	-37.02398682	1164.414746
61.4651062	-27.80365601	1160.164551
64.75350342	7.479538727	1161.309961
53.53546753	8.052720642	1160.050586
50.60109253	12.94293976	1154.682031
54.89018555	19.02474518	1149.740332
82.25363159	33.43596191	1130.03125
70.85810547	28.82677917	1136.35459
86.6883728	29.982547	1140.644629
120.3007446	33.04308472	1149.895703
137.1483765	36.50646057	1164.330664
143.1395264	36.04457092	1145.51709
130.4330322	36.05954895	1133.411328
110.2945557	36.95671387	1125.287793
74.9194519	-34.46710205	1175.970898
64.83161621	-41.12760925	1178.739453
62.36960449	-51.85379028	1175.91123
71.2234314	-59.75415039	1175.301855
105.4007813	-67.79243774	1155.248926
91.88457642	-65.6550293	1161.803125
103.2186523	-54.9300354	1166.07793
132.0470825	-48.51798401	1173.145996
143.0005371	-39.76277466	1181.535547
154.4592529	-38.7357666	1167.642871
146.5615845	-49.22238159	1159.918652
129.6463989	-61.19542236	1152.81416
59.14224243	14.34884033	1147.818066
69.26968994	20.31608887	1139.099707
82.91942139	24.24669952	1131.375586
102.9683716	26.41170044	1127.888672
56.1078125	6.213902283	1150.888574
61.95672607	10.09838562	1145.247363
69.47108765	11.86153412	1138.957324
80.06190796	13.49111481	1133.028809
95.08654785	15.99368896	1131.136328
65.83181763	4.420500565	1132.229883
77.31543579	4.885184479	1131.21084
88.81725464	6.645027924	1132.221875
68.12320557	-4.789774704	1123.147266
77.30449829	-3.555390167	1128.159863
87.7713501	-1.658267975	1131.532129
73.23789673	-16.44580688	1124.466309
80.79835815	-13.26325684	1129.216699
90.1071228	-10.24942169	1132.408301
77.11906738	-27.88167114	1128.807813
84.75065308	-24.71964417	1131.829688
93.33381348	-21.68434753	1134.949512
78.76535645	-38.94323425	1132.878906
85.89278564	-34.4239624	1135.940625
94.94694214	-31.27573547	1138.826758
78.06859741	-49.03202515	1137.735645
86.65470581	-42.16202087	1140.573535
95.50546265	-37.66875305	1142.408594
78.18388672	-54.07383423	1146.903223
87.90703735	-47.16510925	1146.513672
98.85228882	-42.93300171	1147.264941
65.12903442	-43.74046021	1169.71582
72.31610107	-49.81931458	1160.427051
79.89553833	-50.86019897	1155.358203
93.20808105	-50.73197937	1151.942188
105.8113159	-47.67672729	1149.983008
75.51533203	-52.68245239	1167.566016
86.67445068	-55.88638306	1160.854004
100.3150208	-57.46203613	1153.437598
115.4589111	-54.43251343	1151.25752
108.5954712	-2.14905529	1139.304297
110.0776245	-17.06521912	1143.944043
114.2917969	-26.85241089	1147.437598
116.6003052	0.65598712	1143.830762
117.0686157	-13.26219635	1147.826367
121.7711426	-23.88434143	1151.458887
123.9783569	2.342103958	1148.518066
125.2270752	-9.98683548	1152.079492
129.0303711	-19.28655243	1155.345898
'GB_397351		
38.49119873	54.41680298	1085.990039
38.06279907	74.21939697	1111.559961
29.13770142	47.68720093	1080.92998
34.7553009	43.14559937	1083.6
47.59509888	51.61500244	1078.47998
42.87030029	44.68460083	1081.890039
41.07990112	40.29490051	1131.22002
24.04360046	38.33039856	1130.340039
56.80219727	42.57290039	1128.32002
-7.062834167	38.43827515	1136.521777
-11.21931381	39.15160522	1105.376367
-6.722631073	25.52624817	1137.938281
5.084260178	-9.332630157	1166.540039
91.57695313	51.99517822	1127.056934
90.9975708	52.74266357	1107.120703
93.27416992	36.81265259	1134.40752
90.61710205	2.656450081	1169.159961
40.01719971	39.09129944	1084.4
-6.259460068	42.13099976	1097.940039
15.59420013	41.32309875	1075.17998
86.671698	55.3651001	1101.559961
59.39979858	51.65960083	1069.209961
26.57784729	27.15374146	1100.015332
36.88770142	4.469010162	1126.55
57.50881348	31.75734863	1101.729297
54.44860229	6.500029755	1126.4
46.6631012	13.6727005	1148.959961
32.2946991	11.4473999	1149.37998
60.42890015	15.78820038	1149.290039
31.07383728	52.37081299	1085.37207
21.6314682	48.86988831	1081.595996
10.05496597	51.22331543	1086.887109
4.920088196	60.52806396	1097.737305
10.51277618	70.19936523	1107.778809
23.29458466	76.3640625	1112.517578
50.33917542	76.88393555	1110.100586
61.63567505	76.24702759	1104.797168
66.29337158	70.56134033	1096.337988
64.04451294	61.5435791	1087.989355
55.24296265	53.41828613	1079.868848
46.80591125	52.76375122	1083.355469
19.42806549	31.82051697	1086.613477
13.28350525	38.10471802	1076.81582
4.99568634	45.00335999	1079.436133
-2.878857422	43.42085571	1087.577344
-12.51474762	44.9748291	1125.199219
-13.65055237	44.72323608	1110.794238
-0.286900973	32.2712677	1116.990332
3.06475544	4.725812912	1146.797656
10.10959473	-4.34385376	1146.937891
6.284348297	7.644033051	1162.11416
-2.254449081	17.14786377	1158.270313
-6.032417297	29.10040588	1147.924805
59.52226563	39.42519226	1088.220508
64.24189453	46.69107971	1073.545313
71.75949097	54.60651855	1071.94043
80.84364014	54.96192627	1086.708301
93.19226685	54.97739868	1119.364063
93.65980835	55.54624023	1110.389551
84.76272583	41.38630676	1117.144434
88.62178955	17.87409363	1141.139355
87.02772827	0.056752175	1149.680762
85.26137695	13.10326385	1162.238184
90.98080444	27.07421875	1155.088965
90.80101318	44.86820679	1142.238086
1.532672787	45.59892273	1092.01084
-3.292120361	46.07068481	1107.509082
-2.849182892	45.52232361	1123.428613
0.609083319	35.49853516	1140.120215
9.791468811	47.85785522	1083.093848
6.159355545	48.85005798	1093.855371
4.029962158	50.36227112	1105.589648
4.716422272	49.13535156	1118.574023
7.689122772	40.45005493	1131.047363
8.012230682	57.12640991	1106.466309
10.63117676	53.27529297	1116.763867
14.6845047	45.05439453	1124.273438
15.07218475	66.10549316	1112.747656
18.17132263	57.61966553	1118.015039
22.0089447	48.2412262	1123.437598
26.68541565	68.21564331	1116.708203
28.08164673	58.59085083	1119.641992
30.01146851	49.44187317	1124.860938
38.89008789	67.61414795	1116.172656
39.49064636	59.28579102	1120.124023
40.43707886	50.53165283	1125.024512
49.86523132	68.56923828	1113.520801
48.99734802	60.48365479	1117.738867
49.54850769	51.91497803	1123.204102
59.27590942	69.81754761	1109.471875
57.25462646	60.91472778	1115.060254
56.1902832	52.69769287	1120.946777
64.88549194	64.965625	1103.325
65.01026611	59.96376953	1113.154004
64.18413086	51.86325073	1121.573828
63.63242188	54.67168579	1079.07832
69.1137085	57.66278076	1091.716699
71.15020752	58.40518188	1100.997363
73.15476685	56.72301025	1114.097949
72.2338562	50.34744873	1125.799902
75.65262451	55.85571289	1092.491895
80.54008789	56.08766479	1105.586426
82.36377563	55.06085815	1117.783398
81.82324829	49.43374939	1131.876367
31.61296387	32.47783813	1135.981152
44.65904236	34.80331116	1134.566309
54.36536255	35.00153809	1135.320117
32.90429688	25.31051483	1140.499707
45.3096344	28.18512573	1138.624707
56.44985962	28.09967957	1140.348047
34.90898438	18.35912781	1144.910254
46.69968262	20.83972015	1143.72627
57.36204834	20.77706909	1145.37002
'GB_545042		
190.6779175	15.59909515	1139.071387
185.1821777	3.965731049	1115.940039
195.510437	11.93287659	1144.721777
192.724646	14.13605194	1147.253809
185.951709	22.71098938	1140.759277
186.9932251	22.86260986	1144.165723
163.0753052	-7.406570435	1135.178711
172.3682129	-18.13034515	1138.576074
155.6077271	0.931800842	1131.879688
190.2567261	-44.65213318	1137.612402
219.2550293	-9.60177536	1143.514551
190.3080566	-38.82649841	1147.733301
160.8320313	-46.80910339	1164.366797
129.6109131	21.34036407	1116.309473
154.9030884	45.96585999	1119.480664
134.5503662	20.96009369	1129.26416
113.7398193	1.508070469	1147.73125
183.4389282	14.75675964	1154.285547
218.3714355	-15.74811096	1142.459863
204.8184814	7.46680603	1147.410938
158.1598389	45.93999329	1118.803613
184.075061	32.91233826	1140.407715
186.8303833	0.600605011	1154.004785
159.6961304	-9.057304382	1163.974023
170.907666	17.62872772	1149.674512
154.5637695	-3.984752655	1162.577539
145.7417603	-18.43932343	1150.433398
153.0717285	-27.46230774	1153.354395
137.7162354	-9.972190857	1148.331836
194.0849976	12.21088943	1141.285742
199.2192627	8.588114166	1144.612988
202.1916992	-1.469177246	1142.608887
202.0879883	-7.759120941	1132.564551
197.6077271	-7.274729919	1123.508008
192.0414795	-1.976927757	1117.723535
179.8951782	10.80197067	1113.157324
174.7937378	17.6197998	1114.188672
173.5884277	23.70192413	1118.831543
175.4937988	28.50747375	1126.891992
182.8084106	27.0842865	1136.893848
186.6723022	20.93800507	1139.226953
200.1567627	4.799009705	1151.830664
210.0430908	4.184785461	1149.048828
218.0431885	-0.704479027	1146.275977
218.888916	-8.643026733	1144.09375
204.4082031	-38.80270996	1138.55957
214.7063477	-26.64989319	1140.74502
210.9334229	-28.1580719	1144.236914
179.1576294	-41.4704071	1160.13252
170.1990479	-37.97991028	1168.108691
164.0812988	-46.22670593	1154.751758
171.3414185	-49.5287384	1149.594043
181.5054077	-47.80441895	1142.959766
176.3458374	28.73025513	1145.269629
180.6423706	37.12623291	1138.694434
176.5881836	43.98785095	1130.840527
165.4001099	45.56974182	1122.648242
135.4590088	32.79443665	1113.424219
146.1751831	42.44282837	1115.179785
143.4181396	35.06557922	1123.893359
136.1039917	15.42910461	1144.441602
127.8339233	9.896723175	1154.444922
121.4047852	3.418174362	1139.356738
124.36521	7.480464935	1130.398926
128.8504883	12.46092911	1123.01543
212.7247559	-8.376765442	1142.309668
208.890625	-21.27748413	1138.81582
197.2146729	-32.13551941	1136.238965
183.1125488	-39.20325928	1139.797559
205.8282471	-0.376313257	1144.481543
204.9956543	-8.394332123	1140.683398
200.8019409	-16.21315002	1136.670117
193.4338745	-23.76398163	1134.535645
183.4797485	-29.43747864	1136.991895
197.2043823	-13.63278503	1131.535742
189.9517822	-18.50188293	1131.025
181.9499634	-20.93027649	1134.382129
191.4162842	-10.29491501	1123.88125
185.6783325	-12.81407623	1128.249316
178.7171387	-14.94506989	1132.778125
186.0050293	-4.122537613	1121.863281
180.3765747	-7.234467316	1126.769629
174.1953491	-10.06586533	1131.691699
180.2348633	1.843580627	1120.573047
174.6418091	-1.144299126	1125.206738
168.9842896	-3.994287109	1129.963379
175.2524048	8.004447937	1118.643262
170.5264282	4.525015259	1123.360254
164.7229614	1.077963161	1127.687988
170.4903687	13.15554047	1116.660449
166.0648926	9.62609024	1121.789941
161.6393677	5.248804474	1125.90625
167.5348267	20.54702606	1119.937891
161.0836304	15.13547668	1120.864258
155.9751221	9.15917511	1124.277441
177.3793091	32.76760864	1134.563281
169.2038818	31.35135803	1127.130371
163.4637085	27.72844543	1123.39248
154.3109375	20.96004791	1120.936328
148.5941895	12.16395645	1123.231055
166.0661987	38.96953735	1124.781641
156.0335815	34.91524353	1119.62207
145.1279907	25.58970947	1118.197852
138.858313	14.5842865	1122.010156
164.1090454	-17.38167419	1141.499414
157.8550903	-9.221381378	1138.576367
152.1672363	-4.937519836	1136.632129
159.6131592	-20.33852234	1145.60166
153.9661011	-12.34100342	1142.67793
147.1364014	-7.451711273	1140.4375
155.0263062	-22.55331573	1149.555859
149.3051147	-15.132547	1146.822949
142.5086914	-9.762808228	1145.43457
'GB_ST666		
156.9754517	44.3754303	1373.277246
159.2429932	18.15333405	1376.019434
163.3813599	47.40198975	1367.78916
161.4523193	54.04259644	1372.297461
149.090271	47.92545471	1380.023633
153.8999756	54.17453613	1378.268652
180.7783936	25.84924011	1396.598047
191.7791992	30.45538635	1385.806836
170.5374023	27.78210144	1406.185742
225.7171875	26.05565796	1371.401953
193.6755981	47.04665222	1343.764648
229.290332	30.08854675	1375.253418
239.007666	37.81705017	1405.387305
153.3463501	18.07501526	1434.758301
128.6575562	41.38902283	1409.483887
163.7738892	21.92687225	1441.589453
186.6636475	31.53995056	1453.470117
164.9987793	56.06816406	1382.555371
191.1378784	44.40136108	1343.268848
170.6116821	53.6788269	1360.071484
130.4651367	44.93972778	1403.757324
141.1187134	53.73101196	1386.169922
185.4656738	48.65010071	1378.891406
202.3409424	49.12974548	1405.155566
162.6142578	45.95103455	1402.742285
186.7261719	47.71350708	1419.276953
201.3227417	34.92653809	1418.142676
210.2199219	36.35740967	1410.297852
193.106543	33.89502869	1425.310254
160.3729736	43.81928101	1369.493164
164.5326782	45.10768433	1364.590039
170.4847778	42.38964233	1360.131543
173.9970459	34.26604614	1358.28877
171.7360596	25.28442535	1360.958789
165.9478149	20.42434082	1368.530469
151.767688	18.53659973	1381.982324
144.7228516	22.54281311	1387.138184
141.555481	29.30888367	1390.311621
141.84552	38.29973145	1389.871973
146.3706177	43.01960754	1383.298242
151.8541382	43.78786926	1377.700879
178.5052856	53.59455566	1367.397949
175.6031616	53.4031311	1356.828711
179.1045044	51.71779785	1349.806836
187.4384766	47.82756653	1344.758105
214.3681885	31.67306213	1359.534375
206.4247803	38.83329163	1347.169824
211.8766113	35.92181702	1359.257813
227.3204834	37.47243347	1390.136328
225.5580078	43.8661377	1401.603125
236.032251	33.88208923	1404.130566
231.1745361	30.28637695	1393.03125
230.739502	24.79010773	1381.207422
151.6852417	52.2131897	1396.033984
139.8127319	55.05970459	1391.151953
133.6432739	51.75343018	1393.14043
130.0348511	48.33088989	1399.737988
143.1939453	22.54401703	1426.898828
133.7383423	31.14216003	1415.530859
145.1024292	29.84679565	1424.477832
173.3591675	33.37277222	1439.299121
187.3546631	39.88991089	1443.533984
185.3711914	28.52264099	1449.003027
176.6546631	23.84868927	1443.421094
164.1124146	19.23951263	1439.574414
184.3765137	46.00844116	1352.200684
196.0048096	37.86496582	1353.770313
207.508374	30.02914429	1364.614063
218.3435547	26.78807678	1378.676758
173.2385132	46.50927429	1362.05957
180.7667725	42.48469238	1360.916895
187.5622314	36.91268005	1362.391895
195.5319946	31.31433411	1367.722363
204.667749	29.46517334	1377.023145
180.1905151	32.9337677	1364.176172
186.7041016	30.02529907	1370.067676
192.6001099	30.40712585	1376.574512
174.1846191	25.34380646	1367.087988
179.4040527	27.14701233	1373.10459
185.0850586	27.96101074	1379.326953
168.8252075	22.11739655	1374.097168
174.1017578	24.39382629	1378.532715
180.0867432	25.70065918	1384.055273
163.549707	20.00836334	1380.666699
168.3574951	22.55621796	1385.219727
173.7416382	24.10701904	1390.531055
156.9191406	21.37986603	1385.678223
162.3231323	24.06890869	1389.780859
167.7778931	25.09497223	1395.668457
150.3316528	23.93867645	1389.667676
157.20802	25.39766388	1394.894922
163.3934204	26.01865234	1399.805664
146.6579224	29.46821594	1394.902637
153.0140015	27.41157227	1400.92832
160.4321655	27.07425232	1406.885352
141.867688	47.38957825	1390.178418
141.9148071	41.15316772	1396.377148
144.2964722	35.68270264	1400.806055
150.1553223	28.38414001	1408.942383
159.6829468	25.95899353	1416.000293
136.0095703	44.51247864	1398.758008
139.0982788	34.8627655	1407.112305
147.9617432	25.34605255	1418.426172
159.971936	22.16825562	1427.401758
193.7358276	29.14528809	1395.835742
184.3413452	27.4992981	1403.046191
179.4925537	27.67426147	1409.974805
199.2630981	31.48429871	1401.598242
189.9209717	29.83815613	1407.853809
184.7585693	29.49593201	1415.725781
203.8248169	33.27319946	1407.622168
195.6414429	31.84243469	1413.653906
190.6842041	31.56112366	1420.65
'GB_239883		
156.4953613	17.86546478	1324.163672
144.9247437	4.215507507	1294.361816
155.0094971	27.64978027	1322.908691
156.9287842	26.91344299	1327.310156
161.9564209	13.02657928	1326.505273
162.1820801	16.73766327	1331.061621
178.0470093	19.10420074	1281.434961
167.5352783	34.4070343	1277.924707
186.3268799	2.903614044	1285.538086
145.4043457	62.51220703	1268.517188
138.7651978	59.76728516	1290.958984
166.8630127	65.59940186	1266.87002
199.828772	78.68868408	1240.915527
204.8783447	-26.14625549	1288.189258
186.8252563	-26.30699158	1317.331055
220.2802734	-12.35140991	1287.893262
245.6493652	1.201262188	1264.882617
171.6339111	25.95501404	1323.806543
135.5661865	56.10651855	1294.578418
149.0933105	38.77378845	1327.976953
183.8463013	-20.21828918	1322.479004
171.2133301	3.611854935	1337.660547
171.7463745	40.90938416	1311.494824
201.6891113	50.14773254	1285.820117
187.5891724	16.8850296	1316.125293
211.3263672	29.34127197	1289.767773
204.1450317	30.55892944	1267.612207
197.4044312	41.64368286	1265.062012
211.0831787	20.64663544	1269.525195
152.4674683	22.82049255	1322.307227
148.9912476	30.31390076	1321.16416
142.1060059	37.78090515	1313.554395
134.7071655	35.78669128	1302.205957
134.6185669	26.37976685	1295.302344
138.4971802	14.8687851	1293.63916
150.5487915	-7.493325806	1297.514746
157.2527832	-17.22150421	1304.441406
163.6255493	-16.66012573	1313.308008
166.1434204	-9.155773163	1322.605859
163.9135254	3.917272568	1327.985449
159.1257446	12.00563889	1325.733496
159.3473511	40.85675964	1321.913574
147.0412354	42.90261841	1326.246484
137.8966675	47.03920593	1323.876855
135.0494141	54.5480957	1310.063086
141.341394	62.13336182	1275.039551
136.3991089	61.19232788	1282.740625
152.6536377	59.99575195	1279.939941
182.7617432	66.54246216	1273.863086
199.8369507	72.63860474	1267.406055
195.8517944	69.03942871	1244.29668
179.4370728	61.60411987	1252.365625
160.5762817	62.89334717	1258.312305
179.1684814	11.22019348	1327.237305
172.5602417	3.755059433	1337.636328
172.3838257	-7.182143402	1338.364648
180.1045532	-16.62975006	1331.479785
198.4278564	-29.88823547	1298.628809
191.142334	-30.44508972	1311.197754
199.1404785	-19.25710144	1302.443262
225.3811768	-1.792633629	1292.236133
236.1338623	9.89706192	1284.022266
235.4883789	-1.409953117	1263.535254
224.8746582	-8.672666931	1270.808105
214.5231934	-20.31451111	1279.398926
138.9753174	48.33964539	1305.480566
139.5361084	52.56802979	1289.473438
145.2022705	53.55463867	1278.411719
159.2112061	54.03890381	1266.141797
143.4539307	40.38284302	1316.866016
141.7973877	42.96749268	1305.774414
142.9696289	43.70531616	1294.579199
147.4883301	43.95780334	1283.67666
158.0942749	45.25300598	1273.986523
140.7272339	35.58575134	1294.972754
147.3964355	36.02750549	1286.07373
157.050415	36.84860229	1279.979785
140.6577271	25.8725708	1290.551367
149.4532349	27.99927673	1287.375488
158.7133301	30.04745789	1282.993262
146.2117676	16.16584167	1289.766992
154.3904541	19.86781311	1287.645215
162.8817139	23.27018433	1283.789063
152.3044678	6.876595306	1291.637402
160.1793213	10.33909073	1288.802148
168.652478	14.06358795	1285.638867
157.3429077	-2.402235222	1295.959473
164.4846558	2.179467201	1292.86416
173.0501953	5.430741501	1288.567871
161.6199219	-11.29007721	1301.038379
169.0023315	-5.023472977	1296.280469
176.2875366	-0.563170815	1291.200391
168.2313599	-13.8313385	1307.737598
174.7423584	-10.70464478	1299.409473
182.7529663	-5.831171417	1292.419531
169.2700684	-3.232140732	1330.378809
172.849292	-10.61122131	1320.936523
176.0033447	-13.55050812	1312.820996
182.7771851	-14.9503418	1300.763086
191.0115112	-10.37785721	1290.490137
175.6116211	-14.44785309	1323.869922
182.4158569	-20.0184494	1312.282422
191.1678955	-21.06233215	1298.793457
201.1407715	-16.30928497	1286.232422
178.5487671	31.27922058	1275.451172
185.0201416	19.25673065	1278.941797
191.58573	11.07009201	1280.208008
185.7314209	33.96745911	1272.016797
190.8987427	22.92952576	1275.590723
198.5093994	14.45738983	1276.269141
192.9827271	36.1271698	1268.857422
197.9712402	26.40437317	1271.6625
205.0041748	19.11504059	1272.141309
'GB_545039		
233.9835449	37.3445282	1267.48584
232.9386963	65.24238281	1282.148145
228.1314209	35.98211365	1259.808887
230.0548828	29.18988342	1260.349121
234.7669922	29.04412231	1274.085449
232.4709229	24.52443237	1268.274414
199.2417603	57.34264526	1289.444531
193.1380859	58.71018677	1269.643457
205.3567383	48.99407959	1302.102539
184.7129028	77.45905151	1238.719531
207.0668213	55.6680542	1231.393457
179.4245117	67.3213562	1243.236719
140.9496094	55.46914063	1260.487695
218.0754395	39.92290955	1334.387207
231.465625	25.46904449	1313.648242
211.2891602	35.60838318	1331.410938
170.485498	27.7622345	1333.168262
219.5564697	22.43183136	1266.076563
220.7808838	46.89880676	1231.202441
229.3871094	34.14895935	1250.018555
243.0237305	20.79723969	1302.283887
238.8262939	22.78036041	1276.560352
200.4520752	35.80532532	1261.942578
170.8872437	31.03217468	1275.66416
211.0420654	26.81431274	1287.264648
177.9772827	24.06327667	1297.55127
170.2889526	51.87371826	1291.62832
165.999707	55.28285522	1279.017188
175.3920776	44.41031799	1308.233398
233.8099121	38.37436829	1261.135938
231.7705322	41.08225708	1255.032617
225.7223389	48.04529724	1248.498047
227.0904541	61.92440186	1245.1125
229.2346924	74.21584473	1253.18252
230.6080811	72.62496338	1268.40166
237.0950439	60.65774536	1293.217969
241.3453125	50.82003784	1301.423828
242.5494385	41.27149658	1299.850879
239.6393799	32.9201416	1291.484766
239.7411621	30.42778015	1278.766016
237.6369629	32.87498169	1272.276953
215.3341797	33.01948853	1251.934668
228.2490234	35.29226685	1243.497168
233.4791016	37.41627197	1233.71416
227.6979248	43.13175964	1231.037695
196.4497192	70.52472534	1235.078906
207.3105469	59.37050781	1231.87334
193.2289795	61.08002319	1237.360938
165.0119263	63.60432739	1250.386914
157.4043457	46.47432861	1249.433691
151.9331787	62.82537231	1263.120215
160.8476196	72.34916382	1256.577148
173.1734741	77.39037476	1248.148438
222.9832031	21.47501678	1284.413965
234.6537354	18.20706177	1282.012695
245.3791016	19.04700623	1288.655469
246.1149902	19.54660339	1297.131738
227.3682617	35.2278717	1327.909766
233.3560547	27.84813538	1315.78584
220.5546143	28.90384216	1321.153125
196.0719238	35.38053284	1327.954395
182.9709473	27.31554871	1324.37627
180.9703735	40.40265503	1331.433887
191.6019043	43.92181396	1336.580371
206.1616943	44.03796387	1335.770605
223.0447266	44.68668213	1239.552148
210.5259277	54.60461426	1239.231445
197.8538208	66.39529419	1243.726953
182.294519	72.20828247	1252.127246
226.0194336	42.39954529	1247.104004
221.8263672	49.48530884	1247.965332
214.1897949	56.47536011	1249.575
204.5050293	63.26195679	1252.674609
191.631604	66.51889648	1257.416211
219.603833	63.58361816	1251.152246
210.2817383	64.77999268	1257.235254
199.9911621	62.72437134	1262.190625
223.6306396	70.67941895	1259.211719
214.6826904	65.24955444	1263.705176
204.6244019	61.43344727	1268.157031
224.2570068	68.02705078	1272.083203
216.0993896	63.55906982	1273.66709
206.4853516	61.24730835	1276.398145
225.9541748	63.10278931	1283.698145
218.1672852	60.60656738	1285.047168
209.5379395	58.84366455	1287.235352
229.7482422	56.76277466	1292.118164
221.7119873	54.86765747	1291.951367
213.0351563	53.74803467	1294.344141
233.6216064	51.57540894	1299.595801
224.2527344	49.71494751	1297.840137
215.5552734	49.41877136	1298.694727
234.6655762	42.48374634	1300.498926
225.2554932	44.55178528	1302.784473
215.6406494	45.83432617	1305.227344
237.9320068	29.11654968	1284.427246
235.4973389	32.15996704	1293.255273
231.5799561	34.29008484	1299.340332
224.0630127	38.58080444	1308.514648
214.10979	43.42626953	1313.50918
238.175708	24.92985687	1295.618066
233.4036865	30.32756958	1306.294043
224.3229492	36.64460144	1318.070313
212.3539307	42.30092773	1324.64707
187.3404297	59.67841797	1278.987305
193.0612671	55.62396851	1292.485938
195.4421509	51.20285645	1301.657422
179.8264771	58.53029175	1280.030566
185.6005493	54.30392456	1292.549805
188.1440796	49.51451111	1303.895898
173.1449951	56.67230835	1281.66123
177.7954956	52.65324707	1293.099902
180.135498	47.50886536	1304.895605
'GB_396934		
145.3345215	17.03820038	1311.838086
136.5769287	3.147188759	1287.610352
143.7858643	28.29715271	1311.550488
151.7731445	25.4694458	1310.744824
154.8138672	12.7361412	1315.881738
157.0027466	18.63866882	1314.407227
169.4138428	16.77462921	1273.757715
161.9828491	31.92172546	1269.627539
179.0025635	5.930179596	1280.276758
146.795874	58.38182983	1259.936523
137.4818237	59.15095215	1283.474805
158.9245728	61.79182739	1264.795898
203.930896	79.05053101	1241.79668
195.5029785	-20.18804016	1294.103906
181.6661987	-11.76635208	1314.284863
202.386377	-10.05732117	1293.141895
244.9622803	14.81178436	1271.933008
158.3213013	24.74315643	1313.372754
135.532019	58.74038086	1288.717285
139.563623	39.95545349	1314.075391
178.8453857	-12.6206192	1320.938574
158.1040894	5.859607315	1328.814844
163.034375	41.22217407	1294.104297
194.3416382	53.14266968	1276.069434
179.075708	14.44570618	1304.252051
207.7814697	31.34596863	1284.895801
202.7057129	34.20257568	1261.099121
196.8757813	42.79526978	1257.02002
208.8749023	26.85452881	1264.266113
142.4411377	22.2055954	1310.658105
139.7731567	28.79758911	1308.400879
135.6234497	36.24751282	1302.416895
128.0388428	35.61405945	1292.50625
125.6484741	26.02177429	1284.840527
130.188269	13.35480652	1283.457422
142.5030518	-6.595707703	1290.76543
148.6314941	-13.54940491	1297.524414
154.427771	-13.49808655	1306.219141
158.6630859	-4.882564545	1314.385742
153.8905151	4.760372925	1316.384473
148.8273926	11.96787567	1314.756152
151.507959	41.06603699	1305.780957
136.3547485	44.45427856	1314.364648
131.218396	52.05223389	1313.411621
131.3809448	59.5250061	1302.64668
142.1106812	58.20619507	1268.100781
137.2349121	56.40100708	1277.138281
150.0822754	57.06419067	1274.035059
177.4851685	64.89813232	1260.685254
192.5155518	72.42479248	1261.154492
197.1064453	69.46949463	1243.54248
179.7100708	64.06698608	1243.626367
160.62229	60.04214478	1249.460059
171.9049561	10.23318024	1314.906055
162.4950928	4.780221939	1326.552246
163.0552124	-3.362363434	1334.115625
171.8146606	-8.905847931	1331.555371
190.2140381	-17.85028992	1300.417188
183.9963379	-13.2239502	1310.115137
192.3653931	-7.489286804	1302.436719
222.157959	0.116302609	1281.643652
231.451123	20.37510223	1278.944141
226.3862549	6.142874527	1266.156836
220.8927734	-9.53764801	1272.119336
205.1847168	-17.60602112	1282.711621
137.1161011	50.06761475	1297.393457
139.7229736	51.33430176	1282.741895
145.2627563	50.58873596	1271.018652
157.6472778	51.47341309	1257.790723
137.8312622	40.27545166	1305.714063
138.6465698	41.8656311	1296.37666
140.8828857	42.30401001	1286.200977
145.416748	41.73075867	1275.801172
155.0841431	42.94823303	1265.891309
135.365918	34.75253906	1285.896777
142.9857666	34.32269897	1277.855762
152.4275269	34.86516724	1272.197949
132.9855469	24.80027924	1281.795117
142.5645386	26.23285828	1278.795801
152.4202759	27.81985474	1274.931445
138.4012939	15.0682373	1282.919238
146.4641724	18.04627228	1279.96377
155.3111816	20.84274597	1275.917871
144.2705566	6.098047256	1285.276758
151.9778809	9.092378998	1281.952832
160.1943115	12.21933441	1278.175781
149.4856567	-2.01160984	1289.153613
156.4664673	2.222702026	1286.019824
164.9895264	5.680160141	1282.094824
153.7328247	-9.067216492	1293.76123
161.2715454	-2.968827438	1290.011035
168.590332	1.692110252	1285.658984
160.6561768	-9.591012573	1301.066504
167.2381348	-6.301804352	1293.630176
175.2324463	-2.280123138	1287.52627
160.6753906	1.679512596	1321.735059
165.7192017	-2.495182991	1312.925879
169.098877	-5.191410828	1306.107227
175.0922363	-7.248249817	1296.668457
183.1522705	-6.019991684	1287.298633
170.8198608	-4.602875137	1319.098438
176.3968628	-8.716606903	1308.92793
183.2089233	-11.37574158	1298.140137
192.5673218	-11.84403	1287.075391
172.9799805	29.65524292	1266.562207
178.2887573	18.99343719	1271.105273
185.1684814	12.67799301	1273.217285
181.7437622	33.93153076	1263.525684
186.0256592	24.06747894	1268.086621
193.6945068	17.30422516	1269.989258
190.6741089	37.17979431	1260.781055
194.9618774	29.01605835	1264.615723
201.7703125	23.5253891	1266.105762
'GB_397352		
164.8773315	6.334519958	1328.532031
163.203772	-14.06398621	1301.180762
157.1266113	13.71853943	1330.127832
162.8279053	16.41702881	1330.559473
174.38125	6.171192169	1333.831152
172.6421631	12.2052002	1335.38877
179.5878174	13.71321259	1285.004297
166.9597534	21.51640472	1282.157129
190.7081543	8.260817719	1289.891504
132.431665	40.10436401	1274.325293
129.9567871	38.62011108	1297.176367
149.0350342	49.75227661	1267.4375
180.2848145	77.65794067	1242.424707
225.3438721	-9.186334991	1292.167676
213.9149414	-10.99362564	1325.21084
225.883374	6.863014221	1295.758594
250.3626465	34.99588623	1257.960059
172.4127686	23.38093719	1328.948145
127.2158447	35.91475525	1303.138965
147.6291504	22.55114288	1334.965625
210.2943359	-10.59685516	1327.248047
180.0996948	4.818272018	1342.467285
170.2292603	34.21859741	1308.620801
193.8088623	52.91143188	1284.67168
191.9444702	22.53180847	1314.108008
206.9977539	42.39961853	1286.151758
197.2901733	36.91635437	1266.653223
187.7216064	42.90295715	1262.768652
207.4570801	30.88017273	1269.083105
158.4014771	10.93061142	1327.351563
150.7493896	16.13504944	1328.577344
140.3986206	19.08931885	1322.504785
132.9383545	11.04131927	1310.145117
136.9925537	-0.836939716	1301.214551
149.3346313	-8.672447968	1297.795996
175.6007935	-17.89350586	1304.250977
185.5536133	-21.6419342	1311.649902
190.0238647	-17.61493378	1321.478711
189.1322021	-9.331787109	1330.065723
178.5160889	-0.894713211	1334.379102
171.3253662	2.393960953	1330.767188
159.0867188	28.24163208	1321.465918
147.2905029	23.94223328	1333.471484
135.3971191	25.85595703	1329.351758
128.7960693	31.42801208	1317.138477
130.574707	39.78657532	1282.224902
128.5199097	38.76604614	1291.176855
142.7375488	42.61434937	1283.193945
162.7769531	59.42841797	1271.491699
176.4350586	69.90152588	1266.796973
173.4129883	67.690802	1245.601563
159.6785645	53.67365112	1249.994727
145.6855225	43.20352783	1260.468066
186.8248413	16.81603394	1328.768652
182.3798096	6.252655029	1341.654297
188.7381348	-5.688717651	1344.27207
202.9612915	-11.31785583	1340.246289
223.1311035	-11.3358284	1305.206543
218.0064453	-12.59329834	1317.286719
216.2762451	-2.874252701	1308.210254
232.3149658	22.06779327	1287.469922
239.7086182	37.00376282	1280.433984
243.5029053	29.21375732	1261.352734
236.6467285	13.99199371	1269.807813
229.5019043	-1.067273235	1280.71875
134.697937	28.39156494	1313.562402
133.4854614	31.84125977	1297.388574
137.8939209	32.63777771	1284.831543
148.3766602	36.34763184	1268.994238
140.9327148	21.44099426	1325.070508
138.2658203	22.91030426	1313.487695
140.5003784	23.24293213	1302.381445
144.5764282	23.86707306	1290.300684
152.3966309	28.14588928	1277.832813
140.2941162	12.98433685	1302.796777
147.3809937	15.5839859	1292.801953
155.871814	19.99681549	1285.19873
144.5138428	1.726937866	1295.636621
152.24104	7.866337585	1292.67627
160.293042	13.97674255	1287.952148
155.8729248	-3.89957962	1295.764941
160.8150391	3.027105904	1292.702441
166.50448	9.586850739	1288.014746
167.1587524	-8.050792694	1297.433594
170.8035767	-1.697750664	1293.872363
174.9133789	4.983309937	1289.644434
176.5550293	-10.98169098	1302.4
178.6473022	-4.979000092	1298.152539
182.1217407	1.301103115	1292.793945
184.3264282	-14.60786591	1308.720508
185.6576538	-6.560119629	1302.920703
187.5403198	-0.269552088	1296.564648
190.7947998	-11.80498123	1315.966211
193.1332153	-7.613970947	1306.334277
195.3787964	-0.544886875	1298.08877
184.6625854	-2.496085739	1336.611914
192.9765869	-6.65987854	1327.946973
196.8099731	-7.440949249	1319.975684
201.5250732	-6.509150696	1307.326172
204.3933838	-0.739125347	1295.716992
198.0410889	-7.503544617	1330.591895
205.7429199	-9.041236115	1318.896191
211.5681152	-8.088150787	1305.045996
215.8040527	-2.388897133	1290.602832
176.0132935	24.30001068	1277.990039
184.877417	17.97860413	1281.765332
192.9017822	15.59402313	1282.740625
180.6566528	30.43771973	1273.068652
188.6166016	23.96159668	1277.340625
198.1643188	21.23343811	1277.826074
185.8320557	35.88591919	1268.178516
193.4635376	30.1332428	1271.892383
202.3802856	27.3697937	1272.516016
'GB_AS26		
242.9057617	17.29268646	1251.102051
233.2715088	-1.935192871	1244.873047
242.4921387	20.42213287	1264.735645
244.1928711	25.74851074	1260.40127
248.538623	23.27906952	1242.727637
243.1699707	28.52446594	1247.240039
209.2332764	15.42130737	1241.45459
205.4784912	14.16468506	1253.205664
213.1021973	19.22077332	1230.643945
199.0866455	1.220878601	1287.153809
227.5447021	11.71072845	1288.642285
196.4908569	13.75268707	1282.367188
171.1102661	32.25103455	1266.453125
224.3523193	17.68393555	1196.085645
248.2173828	27.23885803	1210.95625
225.4141846	27.90247192	1203.281641
184.7919678	44.76018982	1204.189063
237.75979	27.61678772	1252.210352
231.3139893	13.10793152	1287.744141
241.8705078	21.90597992	1270.498535
251.5056396	26.11549683	1213.225586
251.7237305	29.15072327	1236.898535
218.8972656	29.23402405	1262.198047
189.1972168	40.43090515	1249.425879
226.0038818	34.71515503	1236.597168
194.771814	46.87520752	1233.750586
184.0944214	31.33824463	1236.166602
181.130481	29.48760681	1245.571191
187.3571777	33.8383606	1226.795605
242.5108887	16.80604095	1258.564453
241.1657471	17.56423035	1265.885254
236.4496582	11.59411316	1270.329199
231.2509521	2.168531036	1271.611914
229.6125732	-6.251319504	1264.616504
230.577832	-5.487089157	1254.774902
236.5925049	-0.398427248	1235.721875
241.652832	3.146370506	1228.642285
244.3599854	9.986212158	1227.033398
247.946167	16.66442261	1230.508398
249.7057617	21.83275452	1238.018652
246.914624	19.93642578	1244.744727
232.2529785	27.30065308	1267.147168
240.658667	22.17658691	1272.135645
241.8610107	18.79045258	1280.945605
236.7681152	15.8030014	1286.430469
208.64104	4.966096497	1292.665137
220.210083	7.833733368	1291.959961
211.6669434	13.20454254	1283.698926
191.551123	24.68708954	1276.782324
187.4494873	34.01538696	1273.044727
175.7606201	23.29151917	1266.455664
182.2637451	12.76767807	1272.570215
193.1829834	4.479996109	1277.979395
239.105249	34.92859497	1236.874121
250.8229248	31.9879364	1234.83252
256.4822754	28.80691223	1226.845117
255.4931885	27.31637878	1218.030664
235.0390381	20.1487854	1198.114551
245.2531006	24.59447479	1204.20459
235.2036621	27.36698608	1209.313867
213.0568359	37.58681946	1207.417188
198.8250366	50.18268433	1211.03418
194.90271	35.56454468	1204.035156
204.6861328	26.70585022	1200.773438
215.3849609	19.99856567	1199.08916
234.1080566	13.62240906	1280.391797
222.8461914	9.147872162	1283.669141
210.4595459	5.484339905	1281.468262
198.4267456	6.477480316	1274.418066
237.8171631	15.34690704	1273.027539
231.3955322	11.48791733	1274.844141
223.7911865	8.077981567	1274.596484
215.1452637	5.699450684	1272.52666
205.0849121	8.128986359	1268.468848
225.3905029	3.353063965	1269.108984
218.0096436	4.243765259	1266.145898
210.7235107	8.259460449	1262.191602
225.8914551	-2.252457428	1261.499609
220.1230225	3.006575012	1259.27959
213.5437744	8.307016754	1256.029688
226.7302002	-0.411079168	1252.719727
221.3369873	4.471569443	1251.665527
214.7454102	9.279084778	1249.753711
228.3659424	1.78607502	1243.829688
222.7229248	5.833592987	1243.013477
216.512207	10.44990387	1242.10127
231.7338135	3.841853714	1236.015625
226.098999	7.720387268	1236.339453
219.3421631	12.17104645	1235.609766
236.0818115	5.681692886	1229.675391
228.9755371	9.636423492	1230.173242
222.0226563	13.53308411	1230.671191
239.1192627	11.95172043	1226.11582
231.5015137	12.93009949	1224.446484
223.2019775	15.61040344	1224.169043
249.9154053	24.14479065	1232.258594
245.9172607	21.12502441	1226.188574
241.0581543	19.12487946	1222.696777
232.6619141	17.12073669	1217.839453
222.8322998	17.78367004	1217.044336
249.7132813	24.28721771	1221.811621
243.039624	22.0860199	1215.049609
232.8252441	19.0922226	1208.920898
221.4648682	18.88603516	1207.50791
200.339624	18.5376236	1247.608398
203.5209717	19.64741516	1238.298047
205.0225098	22.38925018	1231.664063
193.7705811	22.7171524	1246.546191
197.1400757	23.74591522	1237.555566
198.8228149	26.53508606	1229.869043
187.4308838	26.78985291	1244.441211
190.17323	27.90892944	1236.207129
191.6046509	30.38614502	1228.943555
'GG_1350		
-89.96902466	11.50412369	-1375.996191
-78.26080933	-19.09641266	-1389.890723
-100.5565979	11.14036407	-1375.613281
-98.60770264	20.14431	-1374.181445
-80.27019043	19.02855225	-1374.751953
-87.99327393	22.15900116	-1373.186426
-84.72337646	6.660451508	-1420.668945
-96.72966309	4.234804153	-1419.180371
-74.43164063	10.58879318	-1419.48916
-128.2252441	-9.285791016	-1430.311914
-136.4183594	1.549184799	-1391.291309
-131.7262573	7.580883026	-1423.75791
-134.9152222	26.62443542	-1467.530664
-38.99176025	19.61126404	-1429.807617
-43.94615173	31.37814941	-1383.05625
-50.05257568	33.66325378	-1425.04541
-51.92764282	53.6826355	-1473.93125
-93.72661743	22.81062164	-1376.957617
-136.0319702	0.787299395	-1387.258789
-114.7738892	10.44514313	-1379.161719
-49.94988098	30.65180359	-1381.156836
-67.18103027	26.20771179	-1378.143457
-106.8365845	25.54693146	-1402.26084
-107.4917725	40.42756042	-1441.501563
-81.39848633	34.8243927	-1399.246094
-87.55852051	44.64255371	-1438.220508
-89.91834106	24.30885315	-1448.733496
-101.7995972	21.11839294	-1449.744727
-78.59050293	28.14752197	-1449.635254
-97.07131348	9.696746063	-1375.445996
-104.0194214	5.416749954	-1375.077637
-110.4940063	-1.322379684	-1380.592969
-109.7746704	-12.81731415	-1386.755371
-101.1415222	-25.38655853	-1389.825293
-89.67110596	-23.67913208	-1389.604883
-66.46936646	-16.1232254	-1388.745508
-55.9423645	-8.163303375	-1387.946484
-56.08587646	2.1627388	-1385.578809
-59.0651123	11.0735733	-1379.046289
-71.07446899	15.95254822	-1373.776465
-81.41824951	15.47406616	-1374.678223
-112.5189087	18.4621582	-1386.765918
-122.2075317	12.54618683	-1375.22373
-129.4500854	9.402102661	-1372.792871
-135.2697388	4.51435051	-1379.302734
-133.2410278	-9.143991852	-1414.265039
-136.0751343	-4.155067444	-1399.164453
-127.4752563	6.82437439	-1407.725391
-132.0538452	15.21860199	-1433.805469
-131.1046021	26.00621033	-1444.950586
-129.5268921	13.57677155	-1456.825879
-129.24198	-0.211970949	-1449.06123
-128.4033569	-3.567476654	-1437.386523
-76.18306274	30.96866455	-1384.491113
-64.92324829	31.07624207	-1375.847168
-58.62067871	32.49143982	-1374.603906
-52.05977783	31.79716492	-1377.325488
-37.00921936	21.74252014	-1413.97373
-38.60291443	25.84288025	-1396.355859
-48.90438232	28.83903198	-1405.013867
-56.69957275	43.44629822	-1433.879395
-56.38996582	55.86394653	-1450.914453
-55.5850708	45.96889954	-1466.688281
-53.38939819	31.94677734	-1455.826563
-44.66390076	23.51577148	-1441.897949
-125.4915283	1.718510056	-1384.931934
-125.7564819	-3.305450058	-1397.525879
-121.2869141	-8.04305954	-1413.499707
-119.385791	-4.236822128	-1429.460449
-114.8972046	3.648117828	-1381.350781
-115.7130127	0.306943703	-1388.052441
-113.4246704	-2.768610954	-1397.206445
-111.1466553	-6.41680069	-1408.271875
-110.4324707	-3.161003876	-1421.026953
-105.9431519	-11.03562927	-1394.328711
-103.8536133	-8.876792145	-1404.449609
-102.2240417	-3.340646362	-1413.82666
-98.17868652	-20.10740814	-1396.573633
-96.98718262	-11.3017395	-1402.960645
-95.95457153	-3.262627411	-1410.630762
-88.49306641	-17.92120056	-1397.369531
-89.59414063	-9.322707367	-1403.019141
-90.04998169	-2.071303177	-1410.688867
-78.89333496	-13.97203827	-1397.495605
-80.93106079	-6.579730225	-1403.521875
-82.57888794	-0.162324226	-1411.162402
-69.33952637	-10.49130936	-1396.384082
-73.42248535	-3.984538651	-1402.219336
-75.83790894	1.741524124	-1410.348438
-60.9416748	-5.776485443	-1394.04082
-67.17123413	-0.405754328	-1401.475488
-71.19502563	4.244647217	-1409.510547
-59.82797852	2.483630562	-1391.705176
-61.95053101	4.230643845	-1402.214453
-65.84995117	8.019140625	-1412.437891
-65.34542236	21.81649933	-1379.431836
-62.23127441	17.41864777	-1385.154199
-60.00473022	14.4550705	-1392.107324
-57.40565796	10.99389343	-1405.174707
-60.18981323	12.23163452	-1418.335938
-57.48574219	24.64702911	-1382.125977
-51.8517395	19.39386292	-1392.5
-49.01898499	16.01587524	-1410.49668
-51.90904541	17.02250671	-1427.340625
-93.99680786	8.879283905	-1427.48584
-84.44901123	11.22916031	-1426.385254
-78.05881958	14.68655853	-1428.025098
-96.30168457	13.69929352	-1435.085938
-86.44483643	16.07814331	-1432.986914
-78.48334351	19.87449493	-1435.689648
-97.38713989	18.15213623	-1442.836621
-87.73475952	20.56746063	-1441.262402
-79.64936523	24.00341034	-1443.781934
'GG_13840		
-68.68903809	-31.11000671	1378.539551
-56.2364624	-38.19258728	1403.336426
-75.98531494	-35.13100281	1377.997168
-74.37044678	-37.112146	1373.622754
-60.35219727	-30.67670898	1371.530273
-64.22654419	-33.06106873	1370.303613
-52.65935669	-66.88082275	1387.041016
-64.2894104	-69.74693604	1388.433691
-43.02802734	-63.69920654	1381.636621
-89.89547729	-77.08946533	1408.004883
-104.2071777	-42.26581421	1389.808594
-88.90233765	-68.62601318	1391.663672
-84.39799805	-117.4479858	1393.044824
-12.01383972	-56.13099976	1378.53916
-34.40082397	-21.21569672	1363.141992
-23.78126373	-56.77254639	1366.156445
-6.918434143	-94.04951782	1359.254785
-68.53051758	-37.88186646	1369.526758
-103.4442139	-38.70068665	1388.279492
-88.61704102	-34.32803345	1378.662305
-36.77568054	-19.76681366	1364.793359
-52.37139893	-24.29080505	1364.091016
-75.3303894	-59.39778442	1371.828125
-68.69953003	-89.04936523	1366.926953
-49.42267761	-51.89850464	1362.158496
-44.69397888	-80.93664551	1359.261426
-47.06147766	-95.3479187	1378.528223
-60.28874512	-98.08933716	1379.77334
-37.3611084	-91.88735962	1372.163867
-73.55787964	-32.51923828	1379.552832
-79.21797485	-33.58245239	1381.529004
-83.30305786	-37.8038147	1387.349609
-82.83082886	-41.70215759	1396.784766
-76.16039429	-43.37526855	1403.679785
-65.62300415	-41.96201172	1405.183594
-48.5259491	-36.26713562	1398.182324
-42.9555481	-33.92499084	1390.936621
-42.00643921	-30.42984924	1383.48418
-47.11805115	-28.12399292	1377.183496
-55.56738892	-26.55427551	1373.930176
-63.05857544	-28.668396	1375.459668
-85.91643066	-43.58803711	1373.689648
-96.41258545	-33.77789001	1377.388574
-99.98400269	-30.79814758	1382.251074
-102.4756958	-35.38435059	1387.041504
-96.35929565	-62.56188354	1403.999805
-100.0092407	-48.67523804	1395.337207
-94.83887329	-54.66596069	1391.757324
-88.13612671	-83.89736938	1387.469531
-85.59805908	-98.68054199	1384.031836
-79.68243408	-110.2483154	1395.783398
-82.53062134	-96.3607666	1398.857129
-85.3164856	-84.62485352	1403.672559
-52.79222412	-36.48356018	1361.986719
-50.47588196	-23.10491028	1360.744043
-47.69876099	-18.27582703	1362.690332
-41.37729187	-18.6030014	1364.269727
-16.52117615	-40.92072449	1375.101465
-26.19264221	-26.53522949	1370.790332
-33.50473633	-37.82001648	1367.310547
-22.87809296	-66.15710449	1362.245801
-18.83769531	-80.83395996	1354.474316
-14.40507507	-88.32102661	1367.966113
-12.80296631	-75.29418335	1371.866602
-13.09279785	-64.68329468	1375.040234
-96.23673096	-38.71338196	1386.537793
-94.66873779	-48.48523865	1393.463281
-87.98299561	-62.14523315	1401.081348
-81.05213013	-76.35197754	1400.670898
-88.10176392	-36.8741333	1384.101074
-88.1489624	-42.44575806	1388.548633
-85.48903198	-50.09855347	1393.157715
-81.27446899	-58.7555603	1398.497559
-76.23151245	-69.34829102	1397.385156
-80.00708008	-48.59007568	1397.85791
-75.70587158	-56.41513062	1399.271191
-71.3543335	-64.07075806	1395.224902
-72.15079346	-47.70932007	1401.744238
-69.28014526	-54.24042969	1398.794824
-66.08615723	-61.35195313	1393.995996
-63.2730896	-46.54425354	1401.300195
-62.19112549	-52.96610718	1397.091113
-60.34030762	-60.400354	1392.888867
-55.56477661	-44.5050415	1398.64375
-54.75567627	-51.21276855	1394.496484
-53.56332397	-58.4755249	1390.744531
-48.93269958	-42.08270264	1394.720117
-48.79568787	-48.6000061	1391.768848
-47.68717651	-56.25769653	1388.374121
-43.47661133	-38.95380859	1390.229004
-43.37345581	-46.32232361	1388.487402
-43.29490662	-54.02855225	1386.197461
-40.57727966	-36.38234558	1383.494629
-38.03944702	-44.16490784	1385.023926
-37.85488586	-53.30671997	1383.022266
-49.56636047	-24.81813202	1369.13877
-43.68951416	-28.96841736	1372.633496
-39.47971802	-33.76390076	1376.172168
-33.60843811	-43.30328979	1380.105566
-31.59337463	-54.73280029	1380.880078
-42.49286804	-23.8913208	1367.096582
-35.12276306	-30.59702454	1372.030957
-26.27850342	-43.41270447	1377.864746
-22.78740387	-57.44415894	1378.707129
-58.92467651	-76.4536499	1386.554004
-49.84926758	-72.94385986	1384.120996
-42.83298645	-72.44487305	1381.231055
-58.47940674	-84.01115723	1384.682617
-49.02468262	-79.99814453	1381.904688
-40.61243591	-79.30324707	1378.229492
-57.22772217	-91.29038696	1382.095215
-47.54677734	-87.89070435	1379.759766
-39.50174561	-87.08257446	1375.529102
'GG_6788	
211.257666	-4.269720078	1282.948047
217.4665527	-16.23932648	1268.773633
198.4064087	-5.358857727	1286.69668
202.0644043	-3.393355179	1291.080371
218.5616455	0.285390162	1289.052051
213.2808105	0.533781862	1292.400098
214.4598633	3.787659836	1253.957813
200.5825195	0.00892337	1251.421484
227.5219971	8.626876831	1259.103125
177.1755371	-6.11979332	1249.863281
174.8530029	-7.731044769	1276.603613
178.3156006	2.770210457	1261.49668
179.8997681	33.10830383	1221.695703
250.1924805	15.66063538	1267.098242
237.1827148	12.81943817	1295.634082
241.3729736	18.23488922	1276.46875
236.0401611	50.08930969	1239.502441
207.1740723	2.782751846	1287.733398
175.4115112	-9.174072266	1280.019336
185.603772	-1.935621643	1291.130664
238.1085693	10.51676407	1295.732617
224.1762451	10.12820282	1299.295508
192.3591431	9.233383179	1272.988184
197.5964233	32.57618408	1252.501563
220.0533203	16.8406601	1280.149707
210.47229	37.74690552	1255.553809
210.2343018	27.54706116	1238.773438
199.2046021	25.252565	1236.192871
220.4811035	31.44153442	1241.861621
204.8264648	-6.37034874	1282.474219
199.2812866	-7.836413574	1282.451367
195.8953979	-10.34648895	1278.666797
194.4557983	-15.27387695	1272.943848
199.9006592	-20.37243652	1268.523633
208.9724609	-19.62821045	1267.546094
225.757373	-13.88190765	1270.480859
232.4073242	-10.15249252	1274.960254
233.7218018	-4.993984985	1279.714063
228.9288086	-2.359176064	1284.400293
223.3230469	-1.927352142	1286.702051
217.1335205	-3.182548904	1285.493262
186.2949829	2.384114265	1285.178418
183.7625366	-3.470248413	1292.55752
181.5444702	-5.38436203	1291.64082
177.3209717	-8.663122559	1285.725684
173.11521	-9.35350647	1259.348047
176.3703125	-9.479413605	1269.825684
178.6509277	0.32896812	1268.73584
177.6897095	6.881783295	1246.776563
178.9276733	22.81038971	1241.075098
183.0574951	20.4683197	1224.384668
184.0874023	7.20858078	1233.07793
180.1279907	-1.113808537	1240.218848
223.8719727	14.47643585	1291.963086
224.9431885	10.68453903	1300.219727
228.5001221	7.694785309	1302.16543
234.0515137	8.432006073	1299.412891
247.6174072	13.99485016	1278.62207
240.9254395	12.44068527	1288.946973
237.2861084	16.48799744	1285.786523
243.5093262	25.43441772	1266.065625
237.2607178	41.32250061	1253.220508
241.9406006	36.39797974	1240.021875
247.3884277	25.9069458	1249.99043
249.6454834	20.25603333	1259.724609
181.5249268	-7.720730591	1282.296582
180.1733643	-7.848556519	1272.85791
181.6405884	-7.189635468	1261.610547
184.5159302	-2.027120018	1249.629883
189.1718262	-6.879194641	1283.888184
188.099939	-7.43547821	1278.312012
188.3708374	-7.408663177	1272.150391
188.605127	-6.401992035	1264.767188
187.3145996	-2.173953056	1258.33457
194.923584	-12.0749649	1269.465723
195.523877	-8.652080536	1264.656348
197.1798828	-3.78880043	1260.890918
201.8172119	-16.46902313	1265.569336
202.1976196	-10.76472473	1262.931055
202.0908203	-5.84435997	1258.523926
209.756665	-14.66087341	1265.012012
208.9571289	-9.893834686	1261.840625
208.2281982	-5.0663517	1257.430078
217.3170654	-11.97471542	1265.662012
216.6599609	-7.453514862	1262.589063
216.154541	-2.631861115	1258.644043
224.1666504	-9.463270569	1268.177246
222.8752686	-5.277043533	1265.258105
222.9861816	-0.311406207	1261.416309
229.6196289	-7.024227905	1272.316309
227.1362061	-2.189191437	1269.052539
226.4987305	2.206057358	1265.28916
232.1241455	-1.633940697	1277.215137
231.4300293	1.805681801	1272.666406
230.2595947	6.303619766	1268.875391
227.2427734	4.449788666	1292.91084
230.2304199	4.755686951	1287.554883
231.9047607	5.368334961	1282.9875
234.5369141	7.342640686	1275.972168
235.2298584	10.33978195	1268.665234
232.4067139	7.710192108	1293.432617
235.6223877	9.427626801	1287.019824
239.8813232	11.29526062	1276.808594
242.2805664	13.93202667	1266.486328
204.7957886	6.952085114	1248.016211
215.6679443	9.605760956	1250.904395
223.3514893	13.26133728	1252.890723
203.4884888	13.47773895	1244.455469
213.8487061	15.51449738	1247.27666
222.350708	19.51087952	1249.131836
203.0495239	20.10623627	1240.387598
212.4175537	22.14097748	1242.951074
220.1696289	26.04408264	1244.501758
'GG_6840		
245.8600098	19.52542267	1237.132617
236.6320068	7.258348846	1223.087305
252.5146729	14.13977509	1246.639844
248.9231445	22.12338409	1248.25957
245.0965576	31.51741028	1233.524707
246.5813965	31.02553406	1242.585645
214.782666	10.99162064	1239.065332
217.888623	3.583864594	1246.889844
211.7290527	19.50532837	1232.028223
208.2323242	-27.42203064	1268.218164
245.3098633	-3.485450745	1262.749023
210.5220459	-18.09777527	1269.829199
181.4884521	-13.7285553	1279.586133
200.0820923	38.91615906	1209.817871
229.8593506	47.07227478	1224.347949
199.3435181	40.83517456	1218.71875
161.5981812	40.3210968	1233.239648
244.3703369	27.52763977	1249.433008
250.0612061	0.63257823	1261.213281
255.8906982	13.91910248	1254.589355
234.7262939	45.26897278	1225.910352
246.5372314	41.82000732	1234.983496
235.2012939	14.69418335	1260.43457
201.0233643	23.98746796	1271.596484
227.2813477	37.26305847	1245.171582
197.8695679	35.1197876	1262.776953
187.7243408	16.68333435	1256.806543
190.0664673	8.825375366	1264.215137
184.6355225	23.48937683	1248.933887
248.8963135	15.04041748	1239.981348
251.4901611	11.57290802	1242.864453
250.5852783	7.095000458	1242.999121
247.864624	-0.274888873	1240.972461
242.9033203	-4.0920578	1235.407813
238.9039551	-0.091770393	1228.549609
235.4870361	13.8476944	1219.299219
235.246582	20.58628387	1216.439551
237.1081055	27.07482605	1218.874512
240.6496094	30.04460449	1224.321484
244.3664307	29.75381165	1229.176465
245.2942139	25.42827148	1232.316113
246.8536865	14.12779083	1259.499316
257.6407959	11.73980713	1257.748047
260.8703369	8.683695984	1256.674121
257.3720947	4.504523087	1259.258691
224.0674316	-23.39462128	1266.12002
238.9626465	-13.91360016	1263.175195
228.3673096	-10.55667267	1267.730176
202.2680908	-11.29835739	1279.043164
194.8440186	-6.741057587	1281.035449
182.6679443	-14.02312012	1275.820996
191.6772339	-18.06910858	1271.1875
199.2193237	-25.29970856	1268.908984
236.5401367	40.93643188	1240.931934
245.0157959	44.42051697	1235.905762
247.4961182	46.09809875	1230.92041
243.7080811	45.62339478	1226.265234
210.8158936	41.67349854	1211.530859
223.4203125	43.25131531	1217.050781
213.2908936	43.80288086	1223.153809
186.9367432	43.86941528	1221.322559
177.4046997	44.13762512	1234.31123
171.7077271	34.13800659	1227.902637
179.5842041	34.04350891	1218.006348
190.7760986	35.95334778	1212.670215
251.0529541	4.83385849	1255.172461
239.5429199	-5.580290604	1258.250488
224.2952148	-15.43712311	1259.596875
208.7193848	-17.36130676	1263.280078
251.8343018	9.872357941	1249.951855
246.536792	5.218876266	1250.168457
238.3239746	-0.122943413	1250.993066
229.2029541	-6.649156952	1252.155762
218.5427979	-8.851103973	1256.756836
239.9441162	-1.399684143	1243.468457
231.6945801	-3.290386963	1245.437109
224.8981445	-2.230007362	1248.699121
237.5540527	-2.33248539	1236.05459
231.9171387	-0.204788184	1239.295117
225.4696533	1.466092968	1242.531836
234.0428955	1.996422195	1230.587598
229.6789063	3.606359863	1234.406055
223.7493164	4.948477554	1238.247949
231.9714355	8.215042877	1226.252246
227.3916504	9.234531403	1229.944043
221.8531982	10.18642197	1233.854492
230.9620117	14.36369934	1222.411719
226.6575195	14.84626923	1226.171582
220.6538574	15.29021759	1229.760059
230.6291992	19.91149902	1218.785254
226.0644287	20.59939728	1223.824609
220.7216064	20.6780899	1227.673242
231.4425537	26.67877197	1220.931738
224.5085938	26.5541748	1222.434961
218.4497559	27.60387573	1225.140918
242.7679688	37.12571716	1230.812695
236.3986816	35.12696533	1227.73252
230.5510498	33.68125305	1225.551758
220.8839111	32.37284851	1222.072559
211.7942871	30.97576904	1222.570703
237.8014404	40.24011536	1227.087012
227.7470703	38.99680481	1223.296191
215.1147949	36.86511841	1217.930566
203.0750488	34.25798645	1217.33457
209.4513184	6.791110229	1248.733789
208.112085	13.31148224	1242.15498
204.8043213	18.61825409	1237.952051
202.3843384	7.943206024	1254.072656
201.5470703	14.45591888	1247.098047
197.600647	20.4143631	1241.771582
195.3185791	9.682332611	1258.363281
193.9200928	15.86600189	1251.910938
190.3279297	21.49353333	1246.848633
'GG_6896		
182.0591309	-5.031344223	1244.68252
195.740271	-23.28298645	1242.958008
181.0677979	-0.388340473	1237.35
181.3881592	2.615365791	1242.167383
180.6459839	-5.733301544	1254.431836
178.574292	-1.182758904	1250.806836
211.8100586	-2.072335434	1246.916699
210.7928955	1.694459152	1239.064844
210.6999268	-4.427093124	1254.910059
221.6029297	4.553958893	1212.64502
180.9092773	5.813737869	1215.305762
213.2655273	8.347109985	1214.18418
237.2755615	25.86495972	1222.563672
216.9167969	-16.6990799	1281.280078
180.4646851	-10.02882843	1280.869434
210.246582	-10.11548615	1278.484473
237.6396729	9.021937561	1285.658887
182.7687378	3.81332283	1246.767773
179.2107544	5.70867424	1218.557227
178.1116577	2.194106674	1230.10957
178.3159058	-8.975484467	1277.783984
175.4592651	-5.154946136	1260.905469
194.5327637	11.1871521	1237.751855
220.8772949	26.52302856	1247.891113
193.9816284	5.126609421	1259.945898
221.4853516	21.19968719	1262.907031
232.8796387	15.48117676	1253.675977
232.8260742	19.94679718	1244.690625
231.5077637	13.250383	1262.411426
183.1020874	-3.855994034	1241.028418
182.4976074	-3.675101089	1234.960742
184.6907837	-6.277639771	1230.651953
189.2033325	-11.53281784	1227.847363
193.6313599	-16.77096863	1229.879492
196.2402832	-20.15077667	1236.12666
194.3727905	-23.71260834	1249.183984
192.0748291	-23.68835297	1255.160156
188.372644	-20.84781799	1258.562402
184.514624	-15.39105225	1258.508691
181.4191528	-10.06429672	1255.178906
182.4540405	-6.496623993	1250.050977
183.6386597	7.152746582	1233.448242
180.7902954	3.180232239	1226.511816
179.2222168	5.7106987	1219.641699
179.825354	5.544997406	1216.904199
207.820166	2.376971817	1207.038086
190.5342651	2.860205841	1208.186719
197.3547852	5.922891998	1214.626855
219.3279053	15.92498474	1221.064063
224.0683838	25.04619446	1222.245898
237.3594727	20.98716888	1220.458691
231.7750488	15.21931458	1215.697266
226.5980225	8.848828888	1214.073047
183.7070557	-0.108049095	1261.985645
177.3734009	-6.32970047	1265.466113
176.0497803	-7.704299927	1270.603418
178.2668091	-8.662745667	1277.280078
203.8830566	-19.65906677	1284.300879
189.0919922	-16.48677368	1284.416113
195.833374	-14.8030304	1282.237305
217.388916	-1.121139526	1276.033301
223.5825928	7.217597961	1283.746191
233.1834229	1.905772972	1281.761914
226.7048096	-6.006368256	1282.588184
220.5847412	-11.39315033	1281.173535
182.2085205	2.438550758	1222.781152
191.2139282	0.634251165	1218.12168
206.8866211	-0.172534728	1216.788965
219.5068359	4.39526062	1219.302246
182.8578369	-1.110938454	1228.972754
187.2825806	-2.308511162	1226.533887
194.2206421	-3.910469818	1224.67334
203.3993164	-4.567953491	1223.463574
212.2946289	0.409648085	1225.455078
195.3296265	-9.927450562	1227.275391
202.7046997	-8.533950043	1228.287207
207.736084	-3.224728012	1231.344922
197.4516724	-14.9606308	1232.039258
201.3863403	-10.40642929	1233.681836
206.1840088	-5.295376205	1236.274121
198.5737793	-16.77217865	1238.164941
201.8718262	-11.77075882	1239.141211
206.4561279	-6.512947083	1240.707813
198.4472168	-18.35942841	1244.060547
201.9968628	-13.29528656	1244.919727
206.4264893	-8.197774506	1245.852832
197.5090576	-19.81801605	1249.67959
201.0640015	-15.17267609	1249.901563
205.741748	-10.03173294	1250.588965
195.9687256	-21.5757309	1254.864355
200.518811	-16.9548111	1254.919531
204.987915	-11.74603043	1254.577441
193.3765625	-19.55331116	1259.863086
200.3130371	-18.30911255	1260.330859
206.0120605	-13.06827393	1260.024219
180.4557495	-8.956170654	1261.39668
185.322876	-12.60502319	1264.048242
190.4541626	-15.31116486	1265.280273
200.0244019	-17.2791153	1266.905176
208.72229	-13.57228394	1266.053711
180.7650146	-10.92916336	1270.151172
188.7185791	-14.83423004	1273.333789
202.4075562	-17.2435379	1274.53457
213.4116211	-13.83563538	1273.703711
217.3256348	4.955485916	1242.770898
216.8900391	1.805493736	1249.474023
217.3503662	0.570069265	1255.092383
222.7666992	10.28131104	1243.798438
221.887085	6.809855652	1250.988281
222.3761963	5.146139526	1257.790234
228.3368408	14.93770142	1245.77207
227.7375732	11.50444794	1252.906738
228.0759033	10.10881271	1259.618848
'GG_6900		
210.3380127	16.90277252	1218.802539
199.2795776	-2.558405876	1217.567676
219.1436523	17.27557068	1226.008594
220.8491699	22.51743622	1220.666797
207.7263916	24.91880951	1208.374609
210.0259521	26.51710815	1214.100977
185.5091553	11.95597305	1234.577734
191.506897	10.10015869	1243.000781
179.9818848	16.48169556	1227.991895
203.921875	-7.964634705	1270.90332
234.0101318	13.94790649	1249.008105
202.1736572	7.022814941	1276.564355
184.2094238	8.058547211	1286.753418
151.2610229	22.14374237	1202.697168
190.1517944	37.01792603	1191.530957
158.0643921	34.25358582	1212.543066
138.1127563	33.41647339	1226.411816
210.5637695	28.82453308	1221.947363
236.8458984	11.90787735	1247.01582
225.0333984	19.75632629	1230.654297
197.5385498	35.96314392	1190.533789
207.1948975	29.20215454	1203.719629
207.7170654	26.47984619	1242.19082
176.4724487	31.06518555	1258.442969
190.900769	34.0847229	1223.104297
167.7481812	35.14442444	1246.242773
166.6002441	20.96301117	1252.318945
171.9371948	19.09982452	1259.633008
161.20354	25.27502441	1245.377539
214.5754395	15.32972107	1223.629004
218.1360107	13.61951599	1226.106348
217.8163574	9.256720734	1229.335938
216.2263672	2.787171936	1232.696582
211.7403564	-3.603441238	1230.326172
204.8114746	-4.927845001	1224.789258
194.8980469	0.837480831	1210.813281
193.2244507	6.141897202	1204.720898
195.4219604	12.75208282	1202.890234
199.9963379	18.23548584	1204.304297
204.8330811	21.47097473	1207.046484
206.721875	19.83887634	1211.783887
218.3411865	24.71025543	1234.134473
231.2733643	19.7597641	1235.877734
235.5168457	18.85745087	1239.654004
235.8279297	17.50255737	1241.552051
217.0757568	-3.511395264	1265.624609
227.3000244	5.792681885	1256.594238
217.9686279	7.625045776	1262.439941
200.7022705	13.14521332	1277.025879
193.027124	17.40673981	1278.927051
202.624646	-7.698703766	1271.55625
194.7238525	-5.875482941	1275.319336
198.5472778	-7.088909149	1273.094531
198.7313843	34.44543762	1212.170898
203.5265381	34.54859619	1201.237695
202.3302002	35.51777649	1194.035254
197.4583374	35.94077454	1190.487598
161.8473145	27.98463745	1192.156445
180.0642578	32.36350098	1191.464941
173.1060425	34.18954773	1199.761816
155.700708	39.26666565	1217.652832
150.6889648	39.6212738	1228.050391
138.6966187	29.27541809	1223.386719
143.2394287	25.56324768	1217.427832
148.2625366	21.80864716	1210.60625
229.1153564	14.62032471	1241.566602
222.7192871	8.600868988	1250.571484
210.1663818	-0.479352951	1258.149805
199.1814697	-2.499481201	1265.271582
222.0955078	15.10163574	1233.187109
219.6279053	11.90008392	1237.907422
214.0512695	8.002462006	1242.909766
207.1287354	2.391991425	1248.119531
199.6080566	2.455953407	1253.971973
211.4345215	2.411153793	1237.348242
205.0612793	1.81829586	1241.171484
199.1932739	4.773934555	1244.60459
206.7243408	-2.38814888	1232.125195
202.2469482	1.677859688	1235.073242
196.9770142	5.475542068	1238.494629
201.0720947	-1.380842495	1226.565039
197.8320313	2.689229012	1230.26748
193.5608643	6.423362732	1234.302539
195.9539917	0.83097229	1220.908984
193.0191772	4.669462967	1224.851172
189.5193726	8.17939682	1229.224609
192.0674805	3.713903046	1214.784082
190.0428711	7.322714233	1219.347656
186.4874634	10.7354538	1224.450977
189.6544067	6.999134827	1208.676367
186.9788452	10.25642929	1214.465625
184.0654541	12.96367798	1220.51543
189.9395264	13.96468353	1205.848242
183.6358887	14.17012482	1210.456152
179.0838013	16.17220459	1217.10332
202.9662964	26.74093628	1203.665527
196.6736938	25.0320282	1203.467969
190.3996948	23.04022064	1204.898535
179.4125732	19.78213806	1207.44834
171.6390259	18.86559448	1214.531348
198.2531494	31.10193787	1197.267871
187.2783691	28.36358032	1198.857617
171.0238892	23.34382019	1202.543262
160.7522705	20.99906158	1211.149805
184.9093506	13.27926636	1244.593555
180.4544312	15.46288605	1237.844629
175.6821289	18.16464539	1234.238379
180.2433472	15.64938812	1249.618848
175.823938	17.95731964	1242.721289
170.2576904	20.89864349	1238.16543
174.8078125	17.92355957	1253.784277
170.5731934	20.09071198	1247.584473
165.4736816	23.14365997	1243.215039
'GG_7010		
135.4970825	32.28181763	1229.830957
142.0462524	12.5989975	1224.581543
134.7140259	39.01528625	1220.321875
131.3936768	43.95682373	1227.031152
133.1500244	32.0894928	1241.882129
132.0670166	39.12134399	1239.770703
164.4939941	24.68594513	1229.686035
165.4235229	30.42389221	1218.535254
163.2021362	22.55996399	1241.854883
171.6860352	35.43462524	1195.209668
140.8625488	46.30170593	1203.339648
162.6868286	42.15007324	1196.371582
200.7270386	49.90472717	1203.874023
163.6626831	9.602518463	1263.482031
136.6013672	27.86025085	1260.144531
157.079834	17.2312027	1263.924707
195.6221191	25.30878143	1268.955762
135.6142334	42.68474121	1233.890039
134.8485229	46.58106689	1208.807227
134.105542	43.57880249	1218.537891
133.16521	30.90687866	1256.372168
130.8505737	34.36239929	1245.437207
152.3749756	46.47726746	1224.301758
179.4853394	51.7522644	1229.283301
150.4280396	38.72230225	1246.744629
179.8871948	45.16712341	1248.30791
189.3241699	34.43050537	1235.050879
190.5091797	39.1400177	1225.378125
188.7560913	32.15290833	1245.474316
134.9287964	34.03544312	1223.29209
133.9696045	36.44069519	1218.138477
136.9437012	34.40027466	1212.91416
140.5495239	28.96372681	1208.704297
142.9875732	21.36179199	1209.925586
143.0820435	15.93250885	1216.419336
142.9632446	11.33377762	1233.028418
141.702124	11.63852005	1241.219531
138.7680664	16.04131622	1246.458398
135.72052	22.53916779	1245.968262
132.7712646	28.29211426	1242.412402
134.0536255	29.42533875	1236.907617
140.6924316	45.58354797	1221.521094
133.9387573	45.69006348	1215.984863
134.3550903	46.06082764	1211.625488
134.9197632	46.75586853	1208.975586
157.3436768	37.08780823	1189.147754
144.0547241	42.19293213	1196.494043
152.0367554	43.45545044	1200.727734
175.0821411	49.43317566	1200.428125
185.9305786	54.39471436	1205.675293
197.3468262	43.61821289	1206.040137
185.3413574	39.75158691	1202.131152
179.3181152	37.50188904	1196.092383
139.9929321	37.21106873	1246.529102
132.0198242	34.5710907	1249.688477
131.2987427	34.54004211	1252.201172
133.1626587	32.21860657	1255.637012
151.0858154	11.23064499	1266.25752
139.8911987	21.88562927	1263.900781
147.5901611	22.44700012	1260.558008
167.6052124	26.53911743	1268.505957
181.2823364	31.56991882	1269.235059
191.6808472	21.81326447	1263.846582
179.1795288	16.64855194	1263.802734
169.8465942	10.54987488	1264.909473
137.456189	41.43999329	1211.685352
144.0605713	38.66497192	1204.613477
157.4631226	34.87084351	1200.313281
170.8609985	34.89141541	1201.799902
136.4429565	36.18782654	1215.494531
140.7269897	35.70937195	1212.189941
146.463147	33.77979431	1209.122852
154.4095581	31.68399658	1207.12998
164.1693848	32.40108948	1207.743945
145.9976318	28.55241394	1209.571875
152.6666382	28.20852051	1210.45625
159.6365112	29.52745667	1212.566406
146.32677	22.11475677	1212.523438
151.3224854	25.00913086	1214.688477
157.7283325	26.95952454	1216.780371
146.8618652	18.19338531	1218.924219
151.5385132	21.77499695	1220.233887
157.8211304	24.25512085	1221.62793
146.9940308	15.57125549	1226.222363
151.9632935	18.64433899	1227.525195
157.594397	21.39910736	1228.78584
146.436377	14.25683594	1233.73125
150.7047485	17.36296387	1234.325586
156.5375122	19.80509644	1235.576074
145.0138428	13.55823059	1240.524121
149.9713257	16.28428955	1240.54502
155.5230957	18.68649292	1240.518457
143.4027466	16.50293274	1246.480762
149.6159058	15.61985168	1246.165039
156.2759888	17.26814117	1245.920605
134.3909546	30.50526428	1246.328516
138.518396	25.89873352	1248.744434
142.4381104	21.95688934	1250.019531
150.0701294	16.770224	1251.429395
158.3688477	15.71283569	1251.191602
135.353894	29.13507385	1251.718359
141.0688354	23.08906708	1255.071191
151.4451538	14.96571655	1257.687207
161.9447998	13.12184753	1257.919629
171.6424683	30.69199524	1223.717188
169.98927	27.02331848	1232.997559
170.5861084	25.31019287	1240.37373
178.0371216	33.76715393	1224.933203
176.1734009	29.84303894	1233.912988
176.8809692	27.87620239	1242.317871
184.6323364	35.82968445	1226.807422
183.1487549	32.24364014	1235.097754
184.0948364	30.34801941	1243.017188
'GG_9787	
196.712146	64.69069214	1193.199707
196.0511353	44.82485657	1188.457617
208.7072998	66.74238892	1194.657422
204.0395264	68.46382446	1202.763477
186.2572021	67.33179932	1193.256738
188.3146484	69.02999268	1201.479395
193.9394165	44.37195435	1214.25332
204.6559937	43.64526978	1214.519531
183.0991089	44.96974487	1213.584277
230.3844727	36.90753784	1218.170801
229.9993652	61.87404175	1195.093848
227.0828857	48.79563904	1217.345801
220.8257324	31.90639038	1247.793066
153.1353027	39.45879517	1214.261133
167.4341309	68.81346436	1190.980469
158.4924683	52.35303345	1211.186523
162.2271851	37.23612366	1243.086816
196.5745239	69.4057373	1203.925488
225.6439209	62.15367432	1195.501172
211.8845703	69.99292603	1193.533691
169.7941528	69.65108643	1190.558789
181.2945313	70.98295898	1191.37002
206.0458008	60.634729	1213.102832
200.6144287	51.23950195	1239.882617
183.0696411	62.13765869	1210.387988
185.221875	53.17155151	1237.579785
191.0450317	39.42659302	1238.319043
199.6986694	39.47362366	1239.204492
182.0660767	40.6161438	1238.593945
203.4598267	63.98491821	1194.064746
209.6719238	64.20700684	1194.172559
213.7020752	59.44058838	1193.202832
214.5806885	52.54268188	1192.278125
210.7747314	46.9445282	1191.61582
203.8095581	44.25538025	1190.05166
188.18927	45.48475037	1189.086328
181.363855	48.47896423	1188.980176
178.3927002	53.96832275	1189.384961
179.6784546	60.14512939	1189.77793
184.2083496	65.22901611	1191.053027
190.2120239	64.86259155	1192.236719
210.3261963	67.22563477	1202.233984
214.3699707	67.37077637	1195.716016
219.9148438	65.23496704	1194.681055
224.8094727	62.61665649	1195.483203
234.029126	44.31655273	1207.986133
234.2637451	54.12877808	1199.158887
227.6247803	55.75233765	1206.723535
221.5625	47.38086243	1227.841211
219.4639648	43.95192871	1239.238574
217.3275391	31.12139587	1242.257715
220.1085205	33.51599426	1231.926758
225.4105469	34.2728363	1224.253516
181.7005859	69.30009766	1200.965918
178.8468872	69.63693237	1193.449609
173.5867188	69.84382324	1190.484766
169.4841919	69.63571777	1190.694238
154.0240234	49.14549255	1202.990332
159.5616333	61.23742065	1193.661133
162.1143188	61.52963257	1201.914551
163.0661865	52.69890747	1223.148926
165.9973145	50.09504395	1234.779395
165.9646973	37.60875549	1237.5625
164.2168091	40.13805847	1225.241699
157.7622803	38.17683716	1219.471387
220.0063232	61.57224731	1195.014941
224.6602539	54.35861816	1199.438965
224.9336426	44.82369995	1207.720996
220.957959	38.69141541	1218.173047
213.0318115	62.01380005	1193.846387
216.3231201	57.46575928	1195.625586
217.9259033	51.80369873	1198.841211
217.6609619	45.89219055	1204.557813
215.5611816	41.90330505	1212.556934
214.4882324	49.07068481	1196.908691
213.1358398	45.05033569	1202.203711
210.6541504	43.53894348	1208.548535
209.0068848	45.27201233	1195.139063
207.9422852	44.50770569	1200.693457
206.0496826	43.99818726	1207.041895
202.2698364	43.82624512	1194.744043
201.9055908	44.14972229	1200.426563
200.8974121	43.89174194	1207.064551
195.1785645	44.03161621	1194.348047
194.6686523	44.31054688	1200.382715
194.0715088	44.29678955	1206.851172
188.1749146	44.94692688	1194.022266
188.3059082	45.01018677	1199.564648
187.7370605	44.61243896	1206.162695
182.0624634	46.75732727	1193.011133
182.3539429	45.75803528	1199.267285
182.9936035	45.37626038	1205.322754
177.5608276	51.64172974	1193.845801
176.8607544	47.48214111	1199.238867
177.2275269	45.22325439	1206.075586
179.3556396	66.8602417	1191.992188
176.1072754	61.72821045	1192.559766
174.0290039	56.92059937	1194.689063
171.1692749	50.02922974	1201.018262
171.3663452	44.90296021	1208.222949
173.5342773	66.61694946	1190.830859
168.6915894	59.76275024	1194.114941
163.434375	49.59216309	1202.924316
163.6904785	43.09266663	1212.187988
199.9052002	42.49911194	1220.921875
191.5690063	43.37701721	1219.960938
185.0892456	43.386203	1220.602051
199.1971069	41.34826355	1227.38252
191.272522	42.37113647	1226.132227
184.0583984	42.46884155	1226.894434
197.9718018	40.20641479	1233.670313
190.6315308	40.95256958	1232.730762
183.8126709	41.16260681	1233.796582
'GG_174697		
144.2124146	40.05354004	1291.726855
145.9904297	29.25263367	1280.102051
137.8419434	45.92832642	1290.063965
141.6699463	48.7500824	1293.559863
144.2457642	34.54593506	1299.173633
145.6882935	39.93152161	1302.15459
165.5556885	39.83725891	1283.311523
163.7215454	45.66039124	1278.326367
167.6754272	34.93630676	1288.532813
164.1325317	62.68672485	1258.757617
136.261792	62.22348022	1272.96582
159.3661133	63.9838562	1263.983789
190.1504272	68.30467529	1267.124023
180.7178711	16.99076843	1303.137305
155.7572998	18.99256134	1314.441504
175.7482788	20.58907318	1306.866309
204.3741211	34.47854919	1301.311914
147.2297852	47.39063416	1299.564746
135.4980103	60.01600952	1275.162891
134.022168	51.56398315	1289.249512
152.5568848	21.50555725	1314.304297
144.6283203	31.39327087	1307.389844
154.710437	55.63588257	1290.005957
181.6189941	61.20419312	1290.524609
158.5111938	40.45036926	1303.617188
185.7211304	52.65643921	1297.589746
188.5190308	50.03269043	1283.096875
185.7027832	56.3513916	1279.032715
190.6248535	45.23001709	1288.82334
141.1845581	43.56365967	1288.961426
138.5604492	46.18582458	1286.60459
138.0348267	47.23034668	1281.241113
139.8327271	43.99058228	1276.466309
141.6325195	39.00202332	1274.623242
143.6546265	33.49120483	1275.881348
148.1077148	25.51157684	1284.466406
149.2129272	23.44082642	1290.010742
149.1076294	23.98035278	1294.969434
147.6275269	26.12583008	1298.38623
145.3140503	30.55467224	1298.654395
144.8229858	35.67454529	1296.229492
143.8556763	54.00567627	1289.82666
138.5379639	53.45215454	1286.246094
137.012793	55.27718506	1281.333691
136.0167358	59.59665527	1276.593066
151.4471313	63.4241272	1258.754688
141.2988525	63.96407471	1265.403223
147.4289551	64.45909424	1265.655566
170.4690674	68.17369995	1270.757617
180.7317017	70.19174194	1275.947168
187.8206177	65.17279663	1267.513281
177.9077393	64.22681274	1265.258789
170.0637207	62.98712769	1261.706348
150.0122314	36.12198181	1305.325391
148.0422852	29.91972046	1308.743652
150.0114746	25.19337006	1311.205273
152.2879395	22.04672394	1314.088086
170.6806519	13.47986145	1307.21123
160.4307495	15.44920044	1311.871582
165.7265869	17.40330658	1310.646875
185.4581665	28.00567627	1307.691016
194.4018677	37.51216736	1305.829004
200.0741821	33.42532349	1298.165234
192.6948608	26.89723206	1300.402832
185.4816772	20.90766296	1301.438574
137.4751099	55.18067017	1278.592676
142.3641968	57.44419556	1270.803613
152.5208008	56.76845093	1264.394238
164.2326416	58.24622192	1265.032227
137.3015259	49.8393158	1283.566895
140.0452637	50.66851501	1278.785938
144.3776611	50.68092041	1273.938184
150.7901611	50.56987	1269.634863
159.5304077	52.50031738	1269.544238
144.4015869	45.167099	1274.001074
150.2893066	45.50038757	1272.065918
156.8296387	47.04701538	1273.548926
145.7039429	39.05646362	1274.061426
150.8387817	40.92709045	1274.63291
156.686731	43.01702881	1276.556836
148.368103	34.65397339	1276.579004
152.6787231	37.47140198	1277.906445
158.1509644	39.94398804	1279.16123
150.7366821	30.9089447	1280.236133
154.897644	33.67093506	1281.428613
159.7926514	36.28223267	1282.297461
152.0838989	27.54532776	1284.536133
155.7973877	30.3843811	1285.143457
160.7084473	33.20897827	1285.797656
152.4862671	24.58470459	1289.020703
157.0070435	27.19511414	1288.795898
161.3288818	30.5975769	1288.785742
153.2827637	23.4868927	1294.695508
158.6388062	24.32932434	1293.064355
164.07052	27.69096985	1292.337891
146.5258667	28.04704285	1303.907617
150.6349854	25.49790344	1302.625293
154.3333252	23.85098419	1300.90293
161.5456909	22.39045563	1298.150293
168.6953369	25.10934143	1295.594141
151.0539429	24.0610611	1308.364941
156.7083496	20.97321014	1306.678711
166.4026123	19.00472717	1302.343359
175.6589844	21.9207428	1299.036035
170.0363037	46.74135742	1280.342188
170.9283691	42.11231384	1284.738281
173.431189	39.28336487	1288.025098
175.6382202	50.22664795	1280.551367
176.5763428	44.94739075	1284.50332
179.4111328	41.88840027	1288.893457
181.5772095	52.34674072	1280.127344
182.9862305	47.48827515	1284.064746
185.8444214	44.36161804	1288.188867
'GG_174698		
126.617334	28.92088318	1296.868848
129.9762817	18.53154907	1282.530176
122.9409424	39.02195435	1293.950684
124.8189087	40.0232666	1300.582324
128.5735718	24.50375519	1306.000684
128.6980469	30.79441528	1308.579199
155.0541992	28.54509583	1284.210156
151.8310547	37.81095886	1278.935352
157.4830078	22.94876251	1290.760938
144.5234497	56.90559692	1261.294531
119.764563	62.25888672	1282.744336
137.8056885	59.75734253	1270.355664
184.998645	66.76771851	1263.690332
165.672229	-0.210005736	1308.132031
140.2900513	9.506397247	1324.504883
162.469519	5.499029541	1313.699512
203.7493896	17.57931061	1304.616797
133.3228516	38.61237183	1305.986523
118.2865112	60.56005859	1284.510547
118.0309082	49.20195618	1295.771289
136.0148071	9.879749298	1323.161035
129.1396606	22.50294037	1318.878613
140.2740601	52.59262085	1294.049023
170.3613159	54.10690918	1294.668262
149.0393921	29.79803467	1312.219824
173.6008423	40.74381714	1304.444531
178.5143555	37.75986633	1283.925391
175.8940063	46.64295654	1276.659277
182.321875	28.74200745	1291.138574
124.9026611	33.1993927	1293.94043
122.9924927	37.58866882	1291.095703
122.3319458	39.30805664	1286.456543
122.5140747	37.96408691	1280.072363
124.5667969	31.83873901	1276.453906
127.558374	24.54287109	1277.925391
132.0496216	13.44032745	1287.321875
132.5708618	10.13148422	1293.523438
132.5860596	10.51363144	1299.466211
130.9075684	14.86777649	1303.644434
129.2712891	20.85097351	1304.208398
127.9126465	25.00188599	1300.808496
126.3350342	51.64431763	1296.678223
118.2631836	52.02739258	1294.32334
116.3207153	56.1529541	1289.499414
116.45	58.97911377	1286.409668
133.3972412	58.64381714	1267.850391
124.1806274	60.78029785	1275.949707
130.9099731	63.15998535	1278.864844
152.4936035	63.13636475	1267.437695
167.2846924	66.53288574	1271.06416
176.7942383	59.62815552	1260.049609
162.8443604	58.24576416	1258.741211
153.4375977	57.68187866	1259.055762
138.9568848	27.88593445	1316.872949
132.747644	23.11815643	1320.08125
130.579248	20.11737061	1319.607715
134.1257813	12.86737518	1322.252148
155.0258301	1.652102852	1312.644238
144.2537354	3.923895645	1319.743848
151.34646	9.252081299	1317.580078
172.7119995	10.32357101	1311.985254
186.6456055	18.26399536	1310.350391
193.129834	11.2642952	1298.866309
183.2075928	3.826925659	1303.135645
173.6474365	1.260217285	1305.960645
119.2424438	53.67463989	1286.554004
125.3634644	55.12161255	1279.656348
135.9417603	52.98014526	1271.581348
147.8910156	52.47687988	1265.728906
121.3518799	45.9172699	1290.110938
123.6389648	46.91525879	1285.149609
128.1380737	46.74895935	1280.076074
135.4487793	46.07505798	1275.399219
144.3581055	46.57616577	1271.597852
128.0863525	39.82386169	1277.764746
135.4464355	39.71300659	1276.435449
142.7819336	40.67388306	1276.064063
130.1639771	31.52892456	1275.741602
136.4599731	33.39912109	1276.94707
143.6018188	35.07362366	1278.046875
133.5208008	25.34981232	1278.362695
138.9153442	28.29023438	1279.825195
145.69198	30.56596375	1280.44043
135.7871094	20.46326447	1283.02002
141.3082764	23.35707397	1284.137109
147.6529907	25.82536926	1284.458301
137.4066406	15.51694031	1287.271387
142.3726318	18.84675293	1288.05293
148.7651855	21.84811249	1288.366016
137.625769	11.40833969	1292.195508
143.6668335	14.7348999	1291.915723
149.3630493	18.52123566	1291.755176
137.9780884	11.18591461	1299.275684
144.7126953	12.61132813	1297.628809
151.735144	15.18576355	1296.411621
131.1516113	19.32862854	1312.356055
134.9367065	14.86398163	1309.758594
139.1946045	12.67302551	1307.344531
147.3747925	10.7616539	1303.837988
155.9881592	11.17559509	1300.080078
134.1999878	13.90328674	1316.690234
140.9758911	9.775501251	1314.01123
151.5836548	6.665048981	1308.341113
162.5177856	6.04642601	1304.067871
159.0898193	36.70163879	1279.467285
160.8993408	29.60871277	1284.881836
163.852417	25.21055756	1288.950781
164.9161865	39.67404175	1278.744922
166.4952026	32.20678711	1284.755273
170.3389893	26.12793579	1289.448145
171.2267822	41.84105835	1278.529004
172.9335571	34.6551239	1284.715723
177.0038574	28.29936523	1289.412988
'GG_174722		
153.6563354	26.97554932	1308.048926
159.1745972	0.359070921	1307.20791
148.4780273	26.94402466	1297.844629
145.7404541	33.54485779	1302.896777
153.4472656	28.59606323	1318.771875
148.6095337	33.87243652	1313.948535
186.2671265	19.87955322	1299.44043
183.9828857	20.83001251	1286.561719
189.0979126	21.91077423	1310.756836
183.0671631	15.0788269	1258.76377
144.0601318	26.34694824	1270.653418
181.3242798	27.68712158	1261.135645
213.708374	35.65650635	1257.919629
205.2166748	20.00972595	1339.339746
160.02948	28.81233215	1340.027832
202.4054443	28.89064941	1335.933398
228.6294434	38.92676697	1322.840723
152.2471924	37.07875977	1307.248047
144.9520386	26.8227417	1274.710059
141.6352417	33.90974426	1293.715234
158.7051636	29.60979309	1336.051953
152.3222534	37.18677673	1325.205957
167.6000122	39.74491882	1289.258203
198.0369629	49.65589905	1284.868262
174.3397949	41.52276001	1315.831543
204.6325439	47.61546631	1305.247461
214.4052734	33.85650024	1292.807813
211.862915	34.62518311	1282.440332
217.0883301	34.20545349	1302.380762
152.3949707	25.3848938	1302.556348
149.0517578	24.97046814	1296.966992
150.3326172	20.25148315	1292.927246
153.7398071	12.48277664	1290.493262
157.774353	5.855173874	1292.952637
161.0214111	2.527183914	1299.205859
165.3212402	3.193091011	1312.978223
164.9868652	6.932837677	1319.824219
162.9125366	12.31529999	1323.755664
159.1991089	18.74904175	1323.324414
155.021582	23.75479584	1319.47168
154.5223145	25.50009003	1314.452734
153.0034668	37.44127808	1290.336816
147.7174927	35.20923767	1288.951074
147.330481	32.66915894	1288.156641
144.9223145	27.43287964	1278.751758
170.2307739	14.93309021	1265.779297
155.0265991	19.02335052	1265.020313
164.1464355	24.40251007	1269.972461
185.9202515	38.74277344	1263.640234
198.7089966	45.5315094	1263.086816
213.8046387	32.5831665	1261.088281
202.5281738	26.75179138	1260.477246
192.2523193	19.73191833	1257.633789
161.5952148	40.47284241	1322.562207
156.120105	38.22602234	1326.570508
156.7309326	32.38578186	1330.541309
158.4767212	29.44708557	1335.647461
190.8077515	18.09038086	1343.076855
172.8996338	22.28879547	1344.019922
180.9615967	29.73155518	1338.734863
203.7129883	37.89384155	1330.914355
214.809375	44.62746582	1326.82959
226.3708984	34.28573914	1318.592871
217.2033447	27.14083557	1324.249902
212.7110352	23.41278839	1334.216699
148.6094971	25.71625671	1282.407227
155.9247681	19.04773254	1275.052832
170.7999146	14.86100464	1270.368262
186.0947754	18.58585205	1266.433008
149.8036377	26.22451172	1291.588477
153.1952759	21.39052277	1286.714648
159.5730957	16.96477509	1282.576367
169.0564331	14.40175781	1278.832324
180.5300659	17.19828796	1275.480176
160.4199707	12.23688049	1287.465332
168.6105347	12.26358948	1284.979492
176.9281006	15.54171753	1283.356738
162.965625	6.977254486	1292.664258
169.1215454	10.36603928	1290.897656
176.1012329	14.89893341	1289.278516
165.5758423	5.056478119	1298.721094
170.9278687	9.929588318	1296.691406
177.50354	14.61967163	1294.634961
167.0946167	4.910679245	1305.280371
173.0603027	10.12006531	1303.531348
179.3356445	14.56403198	1301.808496
169.3765503	6.453852844	1311.554199
174.2762573	10.70598068	1309.743359
180.6393433	15.17811432	1308.27373
169.5793335	8.49096756	1317.638672
175.6474976	12.07984695	1315.326563
181.4555664	16.0791626	1313.099414
169.0525635	13.65296631	1322.537891
177.2984009	14.08816223	1320.979492
185.1962769	17.34343109	1318.264551
157.6102051	28.7565033	1324.340625
162.7291138	23.65750275	1326.321875
168.7140869	20.58872375	1326.838086
180.3923218	17.77473602	1326.636914
191.1820313	18.84499359	1323.31123
159.8307251	27.79633789	1330.775293
169.6341675	22.84053955	1333.473438
186.4578247	18.78506317	1333.898145
200.0841797	20.29143677	1329.81748
192.3083862	23.52429657	1289.266504
193.3973267	23.1582428	1299.394531
196.6717773	24.33731384	1305.991016
199.4322388	27.39725037	1287.355566
200.2269043	26.97115479	1297.157129
204.1226074	27.79021912	1304.686133
206.659082	31.15817871	1286.359277
207.9589355	30.74528198	1295.331445
211.583252	31.48251343	1302.28916
'GG_176225		
189.8888062	66.3421936	1189.369824
209.5773926	42.25079346	1187.03291
192.8541626	76.40599976	1192.36582
186.2217773	79.61970215	1186.793555
178.9331543	64.77720337	1186.178613
177.2071289	71.31759033	1183.048145
196.108374	41.41151123	1220.44043
203.9667603	52.95194092	1225.943164
185.6145508	36.32664795	1217.400977
228.8717285	61.03049316	1250.666797
220.0483887	82.74055176	1220.89248
217.4322754	67.50812988	1252.97627
212.4890137	58.65531006	1290.410352
163.4076294	11.93995514	1219.755176
159.5113037	35.83123779	1196.055469
155.862207	24.19898224	1223.204395
147.8283081	5.969091034	1271.228613
181.0619141	74.16070557	1193.220117
215.811792	93.00689087	1213.919043
194.7750977	92.19512329	1195.702539
152.5127441	43.40063171	1184.092773
163.2827271	62.59921875	1180.049805
188.1991089	77.48815918	1217.540332
174.072876	60.76046143	1264.135645
164.8506348	56.94390869	1205.926855
164.2019287	53.16030273	1259.755664
185.4065552	36.85855103	1258.679102
194.4337769	43.57068481	1261.296973
176.3513672	30.11176147	1255.81416
193.1439819	71.3708374	1190.311328
198.3890015	75.68239746	1192.925195
207.4431641	78.26791992	1195.933008
221.4201904	73.78024902	1195.916113
225.5843994	61.93510132	1193.158398
219.3207275	50.96504211	1189.933789
200.2010498	36.66737671	1183.209473
190.0646729	32.84189758	1178.368555
180.7600098	35.64255371	1176.833496
175.6208496	46.92701416	1178.841895
177.2619995	58.03969727	1182.940039
183.3232422	64.1770813	1186.237402
189.6974121	87.01330566	1207.291211
194.9477905	91.62744751	1199.01377
204.1602417	93.71978149	1198.95293
210.6474121	96.72349854	1206.588672
229.0354004	69.60152588	1236.590723
225.1771729	77.75961914	1222.767285
213.6797119	74.41323242	1237.45957
209.6498047	64.06431274	1263.075293
202.8810669	65.43419189	1273.705469
213.3035889	52.37295532	1282.131445
218.1758301	52.56115112	1268.998242
225.3161621	56.28865967	1259.645996
163.6368896	63.04092407	1197.627051
161.7737061	64.37264404	1185.93584
161.5637451	61.03682861	1180.748926
155.218335	49.50321655	1181.971289
162.605835	18.2706192	1204.535547
161.1450562	32.03971252	1195.598633
160.5890015	31.27077942	1210.780176
153.0459595	24.68521729	1237.542773
148.1401733	23.26712036	1255.861621
155.6649658	8.030150604	1260.997266
162.2110229	7.328513336	1244.255371
164.1564331	8.29519043	1230.067578
208.9290283	86.878479	1206.510059
218.6192871	77.90519409	1217.294043
223.4678223	65.52811279	1230.298926
220.4577881	57.21555176	1246.608984
203.0853394	82.8513855	1198.761426
209.5790039	76.89782715	1202.797949
214.8640381	70.84441528	1209.960156
218.5843262	64.00404053	1219.371289
215.769873	58.20390625	1232.731934
219.7884277	67.73643799	1202.980664
217.2385254	61.26185913	1212.15293
212.1921143	57.3614563	1221.34502
221.5312256	58.08947144	1198.795117
214.778125	56.6572937	1206.774512
209.7005859	53.54981079	1215.64668
214.5743652	49.28084106	1196.639063
209.9430176	49.78964844	1204.403516
205.9320557	48.25906677	1213.026367
206.3882324	42.70054016	1194.151563
203.1648926	43.00684814	1201.822852
199.9859985	42.13566284	1210.080273
198.1033936	38.36820068	1190.301855
196.2108521	39.63518066	1198.245703
193.577771	38.91801758	1207.184766
190.48927	33.84943848	1186.102148
189.5060181	37.25172424	1195.724121
188.5743042	36.76129761	1205.175195
182.0658569	35.44667358	1185.047168
183.0276733	34.10296936	1195.387598
182.5343872	33.09820557	1206.534863
168.600708	56.55600586	1182.609473
174.366626	47.21036072	1184.924902
175.2608521	40.81996765	1189.442578
176.3514648	31.90898132	1198.895996
176.8860229	27.77613831	1211.255566
164.3481812	48.44062195	1185.077441
166.709082	38.50727234	1192.946289
170.0517822	26.04093018	1203.490527
170.2845459	19.39957733	1218.251758
200.0972656	45.22393188	1233.176953
192.408667	39.16206665	1228.261426
185.9333252	34.65438843	1228.301563
197.5041382	43.79607849	1242.999414
190.0283813	38.50512695	1237.982324
182.6684204	32.78145142	1238.087891
194.4228271	42.45122375	1252.27959
187.2014526	37.18474731	1248.874805
179.9783813	31.89650269	1248.757324
'GG_220324		
240.8855957	56.76619263	1252.98291
238.5429443	77.69384766	1261.935254
239.5656494	56.85675659	1241.096289
240.6117432	51.90517578	1242.675684
247.6039795	48.87791748	1261.375586
244.6655029	43.95081482	1256.475781
211.1782227	66.39174194	1268.069824
207.8657227	69.82884521	1259.531641
215.0880859	62.60587158	1277.02373
202.473938	83.5635376	1232.546582
220.3989014	72.93002319	1225.004102
202.1236938	67.91988525	1233.86709
167.1782959	71.81547241	1244.241309
228.388208	57.32341919	1304.077637
249.9011475	44.56125793	1283.782715
229.4723145	48.36908875	1294.815723
191.3597778	47.74065857	1312.06709
235.5385742	46.6103363	1251.604883
224.8851563	73.52255859	1221.862695
239.4488037	55.52645264	1233.768652
254.4416748	45.35248108	1280.923926
252.1119873	41.77576904	1262.458984
216.9722656	52.00854492	1248.231738
188.1348389	47.60611267	1262.286816
229.0726807	43.58775635	1268.049219
194.2870605	42.89264832	1277.72002
184.8731445	60.75698242	1277.360938
181.8439819	62.05222778	1269.306543
188.0563599	57.30548096	1284.919824
239.9433838	59.81593628	1246.132129
240.010376	61.27775269	1240.216406
237.2081299	66.96495361	1238.311426
235.0404541	73.92182007	1240.966602
235.3984619	78.38390503	1246.615234
236.5416504	79.08981323	1254.388965
241.3667725	74.10985718	1267.833789
244.7032959	68.50841675	1271.578223
246.8417725	62.41502075	1273.086621
248.7175537	56.39886475	1270.221973
248.6415039	51.88814697	1264.034375
244.9733154	54.18706055	1259.439355
229.2972168	52.59436035	1239.570898
237.3147949	56.86176758	1230.937012
234.2818359	61.26713867	1224.721875
229.5434814	68.72674561	1221.440625
210.1858643	81.19653931	1228.269922
217.7222656	77.53962402	1225.566992
211.0725098	69.94977417	1229.096582
193.6092163	59.96586914	1240.3875
181.4052856	57.78573608	1244.826953
173.357605	74.65122681	1248.527441
185.1153809	77.88267212	1246.098633
195.2613525	82.37149658	1239.496191
240.5385986	41.47594604	1265.014063
249.9488037	41.35628052	1264.211914
253.1847656	41.37399292	1269.960059
254.6032227	42.61620789	1277.559863
239.995874	54.13797607	1300.541016
249.0372803	51.46178589	1291.084668
241.4140137	48.6655426	1289.772852
218.408374	44.82182617	1293.358301
202.7935425	44.86804199	1300.254004
197.2662231	54.23670044	1306.716602
209.4191162	56.59362183	1304.293164
220.1862305	57.1552002	1305.511719
229.0419678	68.40159912	1228.748828
220.9869385	74.73571777	1229.922461
212.5348145	78.70891113	1235.426953
201.8903564	79.35894775	1243.34375
235.2091797	63.13604126	1235.577637
230.4769043	68.80491943	1235.541895
224.4386963	73.24241943	1237.999414
217.4408447	77.00272827	1242.041309
208.2191162	76.46085205	1247.610352
228.4082031	76.03379517	1242.690234
221.3280762	77.22989502	1246.910352
213.9017578	74.69676514	1251.592285
230.6579346	78.47936401	1249.861914
224.1802002	76.33157349	1252.315723
216.8874268	73.05143433	1255.806445
231.5386475	76.98731079	1256.955273
225.3060059	74.20033569	1258.245313
217.8677734	71.60479126	1260.723242
[truncated: 309,015 more chars]
