# Supplementary material for: Sacrum morphology supports taxonomic heterogeneity of “Australopithecus africanus” at Sterkfontein Member 4
Source: Commun Biol. 2021 Mar 17;4:347. doi: 10.1038/s42003-021-01850-7 (PMC7969745; doi:10.1038/s42003-021-01850-7)
Supplement: Supplementary file 6 — Supplementary Data 2 [file 42003_2021_1850_MOESM6_ESM.xlsx]

## Sheet: TableS1_Fig2
Supplementary Table 1 underlying Fig. 2. PC scores for the first three PCs for the GM analysis in shape space, after Generalized Procrustes Analysis
	All individuals
ID	PC 1	PC 2	PC 3
HS IND7545	-0.119185	0.0565433	-0.0209864
HS AIG16	-0.139081	0.00863051	-0.0394359
HS AIG23	-0.0892514	0.0166138	0.05612
HS AIG26	-0.137028	-0.0766602	-0.0363759
HS APP04	-0.127132	0.0209424	0.0287745
HS BIR258	-0.117923	0.00835452	-0.0181545
HS CSO21	-0.154409	-0.0604699	-0.0111166
HS CSO155	-0.111608	0.0260083	-0.0195992
HS CSO451	-0.113948	0.00508591	0.0289565
HS CSO484	-0.15361	-0.0683853	-0.00191344
HS CSO611	-0.147047	-0.0491213	-0.0185258
HS CSO627	-0.0765165	-0.020442	0.0344245
HS ECH10	-0.148078	-0.061188	0.0607973
HS G12	-0.0974008	0.0052174	0.00946452
HS IND7542	-0.0529971	0.0467012	-0.0182828
HS IND7546	-0.136527	-0.0217533	-0.0212664
HS IND7548	-0.172304	-0.0743335	-0.0364106
HS IND7550	-0.162423	-0.0640251	-0.0283118
HS IND7577	-0.156057	-0.022929	0.0511143
HS LAU12	-0.15131	-0.0126444	-0.0183562
HS LAU13	-0.0897539	0.045885	0.0471943
HS LAU33	-0.117472	-0.0818022	0.0102118
HS LAU47	-0.126789	0.0188991	0.0276188
HS MOI02	-0.184542	-0.0370962	-0.0107837
HS MOI11	-0.128651	0.0378676	-0.0172533
HS NT2563	-0.151776	-0.00889362	-0.00514094
HS PAL24	-0.0622228	0.0304386	0.0475769
HS PAL26	-0.066835	-0.017134	0.0483312
HS PAL43	-0.0762947	0.045526	0.00646741
HS PAL45	-0.0984471	0.0260838	0.0290518
HS PAL57	-0.144522	-0.0092524	-0.0240963
HS PAL98	-0.139123	0.0732031	-0.0153053
HS PAL103	-0.1842	0.0206803	0.0204159
HS PAL185	-0.0643617	0.0142392	0.0509459
HS PAL224	-0.109562	0.00501704	-0.0121763
HS PAL227	-0.136962	0.0279537	-0.0268935
HS PAL228	-0.0871843	0.0185978	-0.0165295
HS PAL229	-0.136738	0.0158381	0.0191251
HS PAL230	-0.12565	0.00995192	0.00757367
HS PAL253	-0.0891966	0.0218117	0.0145911
HS PYG4	-0.120189	-0.0019908	0.00230633
HS PYG5	-0.0583283	-0.0110631	0.0417273
HS SAN8	-0.109563	0.00344845	-0.0302153
HS SAN12	-0.10065	-0.00571381	0.0142865
HS SAN61	-0.116004	0.0155447	-0.0408178
HS SAN68	-0.137067	0.0240553	-0.0255971
HS SAN74	-0.122553	-0.0233304	0.0419715
HS SAN75	-0.0887808	0.0301987	-0.0346309
HS SAN109	-0.0540418	-0.00728241	-0.0219966
HS TDF3116	-0.189472	-0.0309417	0.0425823
HS TDF3122	-0.121119	-0.0145209	0.0315041
HS TDF3124	-0.110497	-0.00337474	0.0509385
HS TDF3128	-0.11759	-0.00703189	-0.00116298
HS TDF3143	-0.0795901	0.0124342	0.0597725
HS SM301623	-0.116578	0.0209373	-0.0202377
HS WB2554	-0.079486	0.0847557	-0.0332292
HS WB2557	-0.165275	0.00618697	-0.0482778
HS WB2558	-0.0699861	0.0602802	0.0671353
HS WB2559	-0.119164	0.0714183	-0.0114636
HS WB2561	-0.152997	-0.00739598	0.0301371
HS WB2564	-0.126278	0.0253407	0.0107555
HS WB2567	-0.0556398	0.0447247	0.043329
HS WB2572	-0.109893	0.0239638	-0.0149901
JUV 030798	-0.147225	0.0253792	-0.0498802
JUV 050698	-0.167565	-0.00432339	-0.0699386
JUV 120300	-0.083335	0.0605343	-0.0265741
JUV 160199	-0.0771512	0.107229	-0.0286174
JUV 180599	-0.160559	-0.00718355	-0.0634802
JUV 010798	-0.0658333	0.0392232	-0.0322871
JUV 040100	-0.0956757	0.0333266	-0.0470894
JUV 060895	-0.0844554	0.0151484	0.00801239
JUV 110298	-0.0989341	0.0134678	-0.0333288
JUV 160898	-0.108638	0.0338718	0.0369522
JUV SAN128	-0.0937873	0.0655312	-0.0396543
GB 13270	0.150401	0.0433149	-0.0613142
GB 395636	0.142971	0.0245872	-0.00202035
GB 397351	0.140543	0.0120155	-0.044536
GB 545042	0.0474229	-0.0393644	-0.0424751
GB ST666	0.128928	0.0202145	-0.0359476
GB 239883	0.136087	0.0146661	-0.0435665
GB 545039	0.121637	-0.0440198	0.0182029
GB 396934	0.173626	0.0121246	-0.00853866
GB 397352	0.173029	0.0164146	-0.0237488
GB AS26	0.0664741	-0.0657187	-0.0075016
GG 1350	0.143725	0.00957913	-0.00902709
GG 13840	0.11006	-0.116465	1.7316e-05
GG 6788	0.112246	-0.0822631	0.071614
GG 6840	0.166331	-0.0313446	-0.0241414
GG 6896	0.0877952	-0.0868845	-0.0153487
GG 6900	0.0674874	-0.0635901	0.0366397
GG 7010	0.112056	-0.0974811	0.0309149
GG 9787	0.0876521	-0.0912816	-0.00837075
GG 174697	0.108267	-0.0392944	-0.0320271
GG 174698	0.10434	-0.0844696	0.0460473
GG 174722	0.15508	-0.0648835	-0.0154073
GG 176225	0.217471	0.0248943	-0.032329
GG 220324	0.101226	-0.0967769	-0.0346261
GG 220325	0.135427	-0.0270914	-0.0198099
GG 588746	0.151917	-0.0209264	0.0475488
GG 6672	0.114336	-0.13794	0.00950709
GG PAL01	0.136325	-0.127428	0.0483755
GG PAL08	0.109944	-0.101523	-0.0291023
GG PAL10	0.0919939	-0.186522	-0.0119733
GG PAL11	0.141538	0.0348642	0.0580511
GG PAL12	0.0854232	-0.116175	-0.0217506
GG PAL13	0.0287328	-0.116404	0.0688779
GG PAL14	0.0945957	-0.0645778	0.0326904
PP 15293	0.0689132	-0.0382389	-0.0562668
PP 15294	0.0660203	-0.0113476	-0.112401
PP 15295	0.0967762	0.00782401	-0.0332475
PP 27698	0.0975242	-0.0205164	-0.0605027
PP 29035	0.129034	0.064384	-0.000104125
PP 29040	0.0864172	0.021047	-0.00681538
PP 29045	0.074474	-0.0864633	0.0013707
PP 15296	0.111193	-0.00962239	-0.0493649
PT 496	0.0292097	0.0234433	-0.0139782
PT 3956	0.0841242	0.0222658	0.0175965
PT 3990	0.152292	0.0989914	0.0352829
PT 3991	0.0892392	-0.0366752	-0.000475617
PT 3999	0.0714463	0.0174995	0.0807499
PT 4001	0.085037	0.0160055	0.0876271
PT 4002	0.0677088	0.0538782	-0.00804785
PT 4182	0.174206	0.0350066	-0.048963
PT 8869	0.120984	0.00577211	0.0644468
PT 10449	0.0688823	-0.056685	0.00263793
PT 10824	0.0568468	0.0554669	-0.0347936
PT 13528	0.0939359	-0.0217135	-0.0426221
PT 15897	0.158266	0.0170594	0.0931995
PT 25124	0.0429694	0.0240953	0.00910511
PT 28593	0.100081	0.112968	0.0498905
PT 11869	0.138399	-0.0634402	0.0581166
PT 176229	0.114131	-0.0133199	0.0173342
PT 395820	0.0521212	-0.0401401	-0.0643672
PT PAL215	0.052303	-0.0245489	-0.0153289
PT 10913	0.0351264	-0.0128698	0.00446367
PT 176227	0.16303	0.0574421	0.0458001
PT PAL217	0.127505	0.030679	-0.0266605
PA 49848	0.0892857	0.063705	0.0292296
PA 49855	0.0517384	0.0137106	-0.0545534
PA 49859	0.12755	0.00217933	0.00199502
PA 49861	0.165951	0.0654266	0.0125366
PA 270807	0.0426539	0.10665	0.00481422
PA A-S 1077	0.0908986	0.0507097	-0.0200644
PA 49851	0.043144	-0.0506926	0.050824
PPYG 800	-0.0614658	0.00195076	-0.00498036
PPYG 1286	0.136649	0.116034	0.0214742
PPYG 3730	0.0989156	0.0745801	-0.0197288
PPYG 10002	0.0735162	-0.00654332	0.00973825
PPYG 10965	0.0728167	0.0923182	0.0797754
PPYG 11021	0.18602	0.0997331	0.0109226
PPYG 28801	0.105982	0.0816163	0.0411521
PPYG 31054	0.0555028	0.0771671	0.0372514
PPYG 55206	0.115763	0.0672169	0.0154444
PPYG 67512	0.0734412	0.0366172	-0.00624555
PPYG 8685	0.1033	0.0815696	0.0289647
PPYG 49768	0.0626632	-0.0013279	-0.0389526
PPYG 49769	0.0699148	-0.0315426	-0.0343427
PPYG 49958	0.0939737	0.00832885	-0.083403
PPYG 49961	0.117733	0.0297871	-0.00874866
PPYG 49962	0.0581508	-0.00887376	-0.0652676
PPYG 49965	0.117417	0.0234337	0.0106037
PPYG 49967	0.0944832	-0.0312387	0.00889841
PPYG 153805	0.0232533	-0.0589033	-0.00642559
PPYG 153821	0.113799	0.0511828	-0.0364881
PPYG 153822	0.0786778	0.0900146	0.0114448
PPYG A-S1528	-0.0250607	-0.0187675	-0.016942
PPYG A-S1521	-0.0193576	-0.0205295	-0.0217708
PPYG A-S1554	-0.0104154	-0.026057	-0.0767773
AL 288-1 L	-0.151362	-0.0552369	0.0965294
AL 288-1 R	-0.157267	-0.0626115	0.0727944
Sts 14 L	-0.1697	-0.0571934	0.0108132
StW 431 L	-0.0338228	0.0442809	0.0110956
Abbreviations: HS: recent Homo sapiens, adults; JUV: recent Homo sapiens, juveniles; GB: Gorilla beringei; GG: Gorilla gorilla; PP: Pan paniscus; PT: Pan troglodytes; PA: Pongo abelii; PPYG: Pongo pygmaeus

## Sheet: TableS2_Fig3
Supplementary Table 2 underlying Fig. 3. PC scores of the first three PCs for the GM analysis in shape space, after Generalized Procrustes Analysis
	Great apes (Fig. 3a)			Hominins (Fig. 3b)
ID	PC 1	PC 2	PC 3	PC 1	PC 2	PC 3
HS IND7545				-0.0316554	0.033216	-0.024265
HS AIG16				0.0132241	0.0348981	-0.0319126
HS AIG23				-0.0302002	-0.0475756	0.0352846
HS AIG26				0.0913007	-0.0345712	-0.0321554
HS APP04				-0.0142979	0.0315917	0.0435507
HS BIR258				0.0145216	6.24263e-06	-0.0198303
HS CSO21				0.0936552	-0.039615	-0.018362
HS CSO155				-0.0172243	0.0175814	-0.0208955
HS CSO451				-0.00657782	-0.0101401	0.0223325
HS CSO484				0.085902	-0.014135	0.00385834
HS CSO611				0.0694772	-0.00793954	-0.0132523
HS CSO627				-0.0270291	-0.0384299	0.0152847
HS ECH10				0.0816344	-0.0709795	0.0508513
HS G12				-0.0291321	0.0118841	0.00775951
HS IND7542				-0.0681134	-0.010775	-0.0245009
HS IND7546				0.0365476	0.0109865	-0.0195831
HS IND7548				0.0999685	0.0231906	-0.00625899
HS IND7550				0.0793473	0.0121855	-0.0139695
HS IND7577				0.0395972	0.0098108	0.0624365
HS LAU12				0.0332744	0.0463782	-0.000321207
HS LAU13				-0.0607008	-0.00957557	0.026922
HS LAU33				0.0669391	-0.066845	-0.0185649
HS LAU47				-0.0122524	0.0320733	0.042606
HS MOI02				0.0798629	0.0271831	-0.000826488
HS MOI11				-0.0287989	0.0541246	0.000415305
HS NT2563				0.0285351	0.0416252	0.0027423
HS PAL24				-0.0515179	-0.0508379	-0.00242163
HS PAL26				-0.0252159	-0.0770615	0.00876601
HS PAL43				-0.0577536	-0.0198803	-0.017486
HS PAL45				-0.0361456	-0.0142096	0.00951235
HS PAL57				0.0336914	0.0188686	-0.0303155
HS PAL98				-0.0360474	0.0733795	-0.010325
HS PAL103				0.0305733	0.0415488	0.0187364
HS PAL185				-0.0391682	-0.0748712	0.0098758
HS PAL224				0.00172125	-0.00659113	-0.022384
HS PAL227				-0.0015687	0.0337455	-0.0331307
HS PAL228				-0.0350701	-0.00465553	-0.0409341
HS PAL229				0.00732453	-0.00849922	0.000434961
HS PAL230				0.0107749	-0.00932598	-0.00398722
HS PAL253				-0.0372854	-0.00934657	0.000689516
HS PYG4				0.00650994	0.0128002	0.00363339
HS PYG5				-0.0292291	-0.0699819	0.00283317
HS SAN8				-0.00187961	0.00134076	-0.0426198
HS SAN12				-0.00579665	-0.0504426	-0.0289665
HS SAN61				-0.00481533	0.0115187	-0.0705517
HS SAN68				0.0119133	-0.00608355	-0.0464407
HS SAN74				0.0146568	-0.00919723	0.0448521
HS SAN75				-0.0296817	-0.00927409	-0.0654673
HS SAN109				-0.0357988	-0.028652	-0.0359601
HS TDF3116				0.0608615	0.0250503	0.0504007
HS TDF3122				0.0168643	-0.033453	0.0216213
HS TDF3124				0.00779177	-0.054536	0.0216445
HS TDF3128				0.00623973	-0.00374613	-0.0127838
HS TDF3143				-0.03868	-0.0466437	0.041626
HS SM301623				-0.00532258	-0.0286464	-0.0633876
HS WB2554				-0.0960854	0.0704737	-0.0229085
HS WB2557				0.0307109	0.0653381	-0.02346
HS WB2558				-0.0943985	0.00481156	0.0679958
HS WB2559				-0.0507361	0.0509402	-0.0224336
HS WB2561				0.0215101	0.0260746	0.0354813
HS WB2564				-0.00983971	0.0377727	0.0380819
HS WB2567				-0.0970397	-0.00608732	0.0352101
HS WB2572				-0.0259656	0.0403031	0.00485934
GB 13270	-0.0482504	-0.0397558	0.0836208
GB 395636	-0.035102	-0.0510593	0.0185336
GB 397351	-0.0208303	-0.0367019	0.0621748
GB 545042	0.0458032	0.0580483	0.0306861
GB ST666	-0.0235064	-0.0321305	0.0583058
GB 239883	-0.0240214	-0.0294196	0.0642066
GB 545039	0.0311775	-0.0331673	0.00174194
GB 396934	-0.0282879	-0.0787828	0.0377846
GB 397352	-0.0343545	-0.0696451	0.0555774
GB AS26	0.066902	0.0153499	0.0113013
GG 1350	-0.0170534	-0.0699509	0.0178017
GG 13840	0.105854	-0.0420065	-0.00454216
GG 6788	0.0686609	-0.0585749	-0.0707379
GG 6840	0.0244334	-0.103417	0.0517433
GG 6896	0.0906839	-0.0280061	0.0173074
GG 6900	0.0666359	-0.0254963	-0.019156
GG 7010	0.0915038	-0.0644747	-0.019851
GG 9787	0.0907059	-0.0173821	0.00725407
GG 174697	0.0421979	-0.0368531	0.0458559
GG 174698	0.0784536	-0.0566364	-0.0396213
GG 174722	0.0528067	-0.0787718	0.0257304
GG 176225	-0.0454409	-0.131721	0.0617928
GG 220324	0.0916121	-0.0182648	0.0356178
GG 220325	0.0173342	-0.0412705	0.0383563
GG 588746	0.00410901	-0.0822181	-0.0392943
GG 6672	0.124813	-0.0474961	-0.0194573
GG PAL01	0.109577	-0.0866187	-0.0521783
GG PAL08	0.0962795	-0.0363681	0.0241789
GG PAL10	0.18235	-0.0329619	-0.0206474
GG PAL11	-0.0493958	-0.0566589	-0.0423349
GG PAL12	0.110866	-0.0118628	0.00463399
GG PAL13	0.116952	0.0234344	-0.105235
GG PAL14	0.0616756	-0.0310168	-0.0374168
PP 15293	0.034713	0.0692094	0.040108
PP 15294	0.0193557	0.0658802	0.0976291
PP 15295	-0.016089	0.0319651	0.0249746
PP 27698	0.0153785	0.0336161	0.0533096
PP 29035	-0.0746252	-0.0158971	0.0111066
PP 29040	-0.0271628	0.0355754	0.00312028
PP 29045	0.0828776	0.0188788	-0.0165436
PP 15296	0.00459138	0.00639541	0.0451908
PT 496	-0.0191074	0.0930253	-0.00753316
PT 3956	-0.0336027	0.0377459	-0.0304977
PT 3990	-0.118288	-0.026967	-0.0195151
PT 3991	0.0255669	0.0187096	-0.00198483
PT 3999	-0.0258526	0.0133872	-0.0694175
PT 4001	-0.0243986	-0.00709333	-0.0639007
PT 4002	-0.0536636	0.050108	-0.000415734
PT 4182	-0.0567315	-0.0431317	0.0555799
PT 8869	-0.0270587	-0.0264687	-0.0617381
PT 10449	0.0516176	0.0279262	-0.00945342
PT 10824	-0.0529644	0.0862027	0.0110875
PT 13528	0.0110695	0.0244767	0.0197068
PT 15897	-0.0430207	-0.0792013	-0.0820002
PT 25124	-0.0225425	0.0506713	-0.0109762
PT 28593	-0.124615	0.0144601	-0.0687843
PT 11869	0.0373328	-0.051635	-0.0704182
PT 176229	-0.00455984	0.0047779	-0.0320776
PT 395820	0.0418255	0.0703298	0.0398049
PT PAL215	0.0260853	0.0507645	0.00462716
PT 10913	0.0170832	0.0619988	-0.00944265
PT 176227	-0.0818995	-0.0478357	-0.0358738
PT PAL217	-0.0392897	-0.00977406	0.020936
PA 49848	-0.0672107	0.0194246	-0.0307812
PA 49855	-0.0095013	0.0665625	0.0274718
PA 49859	-0.0145642	-0.0248841	-0.0024831
PA 49861	-0.0839074	-0.0512239	0.00548293
PA 270807	-0.0977657	0.0657472	-0.017128
PA A-S 1077	-0.0508908	0.0262295	0.00346085
PA 49851	0.0538275	0.0282182	-0.0710679
PPYG 800	0.0280057	0.152002	-0.0204966
PPYG 1286	-0.125893	-0.0265237	-0.0024077
PPYG 3730	-0.0743596	0.00635788	0.0281158
PPYG 10002	0.0099514	0.00511895	-0.00554512
PPYG 10965	-0.0972973	0.0357316	-0.0898271
PPYG 11021	-0.124167	-0.058595	0.00217589
PPYG 28801	-0.0872485	-0.00810106	-0.0385159
PPYG 31054	-0.0769973	0.0654359	-0.0521623
PPYG 55206	-0.078921	-0.0095061	-0.0218964
PPYG 67512	-0.0334734	0.0271086	0.00188857
PPYG 8685	-0.086232	0.00260365	-0.0252178
PPYG 49768	0.00684303	0.0533037	0.0304138
PPYG 49769	0.0346402	0.0270765	0.0272051
PPYG 49958	-0.00610385	0.0293219	0.0606451
PPYG 49961	-0.038218	-0.00511058	0.0131973
PPYG 49962	0.0124523	0.0541578	0.0429623
PPYG 49965	-0.0342729	-0.0197991	-0.00563943
PPYG 49967	0.0178976	0.00506742	-0.0170625
PPYG 153805	0.0635452	0.0730795	-0.0284994
PPYG 153821	-0.0552113	-0.0130756	0.0320225
PPYG 153822	-0.0837745	-0.00092532	-0.00196294
PPYG A-S1528	0.0385123	0.129695	-0.0197808
PPYG A-S1521	0.0417823	0.112886	0.00219409
PPYG A-S1554	0.0513836	0.106373	0.0528966
Sts 14 L				0.0817663	0.055611	0.0816763
StW 431 L				-0.0856734	0.016291	0.0286873
Abbreviations: HS: recent Homo sapiens, adults; GB: Gorilla beringei; GG: Gorilla gorilla; PP: Pan paniscus; PT: Pan troglodytes; PA: Pongo abelii; PPYG: Pongo pygmaeus

## Sheet: TableS3_Fig4
Supplementary Table 3 underlying Fig. 4. Male-female pairwise Procrustes distances after Procrustes fit based on 13 landmarks on the first sacral vertebra. The cell with tick borders contains the Procrustes distance between Sts 14 and StW 431 (1.3534)
Modern humans											Pan	Gorilla	Pongo
0.127383	0.588523	0.669622	0.726946	0.780198	0.833904	0.889665	0.955183	1.03047	1.14031	1.45731	0.541486	0.573701	0.550996
0.373946	0.588839	0.670367	0.727354	0.780948	0.835011	0.890113	0.956215	1.03109	1.14163	1.46479	0.589192	0.574138	0.565708
0.399157	0.590475	0.670659	0.72747	0.781414	0.835259	0.891008	0.957274	1.0324	1.14211	1.47035	0.590256	0.581852	0.584784
0.401465	0.59159	0.671861	0.728159	0.781564	0.836604	0.891872	0.957556	1.03242	1.14285	1.48144	0.590555	0.617142	0.608923
0.404641	0.593255	0.672395	0.728356	0.781654	0.836876	0.892935	0.957683	1.03274	1.14312	1.48639	0.606962	0.626453	0.630797
0.419815	0.594291	0.673575	0.728885	0.781807	0.839336	0.892973	0.958607	1.03569	1.14349	1.48678	0.607905	0.631225	0.640721
0.427069	0.594406	0.674216	0.729003	0.782536	0.839532	0.893435	0.959052	1.03569	1.14386	1.4878	0.608943	0.634512	0.647522
0.427153	0.594813	0.675663	0.729586	0.78346	0.84081	0.893687	0.959472	1.03578	1.1466	1.5048	0.619203	0.637813	0.668159
0.437576	0.596089	0.676542	0.729844	0.784476	0.841227	0.893757	0.96018	1.0362	1.14742	1.50625	0.63043	0.643813	0.672166
0.438591	0.596177	0.676699	0.730211	0.785273	0.841851	0.893997	0.960256	1.03686	1.14808	1.5138	0.639368	0.644025	0.678851
0.438932	0.596682	0.677098	0.730386	0.785734	0.842108	0.894034	0.961867	1.03692	1.14919	1.51691	0.657466	0.661398	0.686339
0.439651	0.597486	0.67754	0.730451	0.785808	0.842604	0.894334	0.963429	1.03749	1.1507	1.52381	0.661673	0.662985	0.705854
0.44572	0.597708	0.678012	0.731288	0.78597	0.842675	0.895105	0.963706	1.03759	1.15097	1.52981	0.668772	0.663145	0.707904
0.447389	0.598838	0.678272	0.731408	0.786226	0.843162	0.895711	0.963764	1.03803	1.1518	1.53362	0.675977	0.668344	0.708516
0.448111	0.598892	0.678359	0.731809	0.786707	0.843819	0.896077	0.964241	1.03907	1.15221	1.54334	0.692533	0.67033	0.716208
0.453073	0.598997	0.679035	0.731819	0.787465	0.843986	0.896226	0.96429	1.03955	1.15365	1.56916	0.695665	0.670599	0.716428
0.455475	0.599233	0.679247	0.732519	0.787583	0.844299	0.8968	0.965003	1.04006	1.15389	1.60605	0.696807	0.671132	0.718825
0.456446	0.601592	0.679476	0.732539	0.788298	0.844912	0.89724	0.96521	1.04009	1.15667	1.64043	0.703075	0.67205	0.724367
0.460685	0.602952	0.679624	0.732579	0.789131	0.844992	0.897295	0.965718	1.04108	1.15692	1.67481	0.715298	0.674509	0.732058
0.462258	0.603012	0.680275	0.732589	0.789344	0.845065	0.899416	0.966821	1.04198	1.15883	1.67605	0.719589	0.674895	0.736941
0.463446	0.603779	0.680491	0.732618	0.791109	0.845158	0.900003	0.967513	1.04225	1.15884	1.68445	0.738438	0.678241	0.739682
0.466041	0.604181	0.680778	0.732671	0.791607	0.845295	0.900772	0.968891	1.04278	1.15991	1.71715	0.744706	0.685048	0.741567
0.469424	0.604468	0.680786	0.73321	0.79165	0.845811	0.902769	0.969097	1.04425	1.16072	1.74554	0.745292	0.691544	0.742927
0.470348	0.604805	0.681425	0.733399	0.791957	0.845974	0.902894	0.969559	1.04449	1.16363	1.81223	0.754675	0.69763	0.743295
0.474326	0.60486	0.681706	0.733494	0.792006	0.84637	0.902955	0.969795	1.04627	1.16407		0.756151	0.6994	0.743947
0.47487	0.604967	0.681738	0.733853	0.792007	0.846441	0.903027	0.970932	1.04768	1.16465		0.759656	0.701597	0.747827
0.478679	0.605758	0.68221	0.734008	0.792117	0.846661	0.903204	0.970962	1.04836	1.16486		0.763445	0.709802	0.748327
0.482091	0.605807	0.682544	0.734069	0.792343	0.847115	0.903339	0.97179	1.04872	1.16504		0.766029	0.710855	0.752394
0.483368	0.606214	0.682767	0.734377	0.792642	0.847272	0.903682	0.971815	1.04889	1.16628		0.767603	0.711504	0.754944
0.486131	0.606667	0.683908	0.734417	0.793	0.847457	0.904198	0.972092	1.04999	1.16683		0.767977	0.718228	0.755791
0.488963	0.606712	0.684114	0.734509	0.793644	0.847574	0.904357	0.972285	1.05034	1.1678		0.769256	0.726089	0.757309
0.493243	0.606843	0.684451	0.734819	0.793904	0.847966	0.90476	0.972425	1.05051	1.1744		0.771044	0.734244	0.762979
0.496943	0.60723	0.684686	0.735335	0.794274	0.847976	0.905258	0.972728	1.05051	1.17507		0.771111	0.734294	0.771748
0.497558	0.607839	0.6856	0.735461	0.794743	0.848254	0.906114	0.972749	1.05135	1.17795		0.77419	0.740797	0.787975
0.49967	0.608183	0.686126	0.736571	0.794812	0.848289	0.906294	0.973336	1.05166	1.17872		0.775026	0.744098	0.78919
0.499981	0.608728	0.686525	0.736628	0.794829	0.849102	0.906631	0.973489	1.05174	1.17938		0.778306	0.745127	0.790132
0.500631	0.608751	0.686796	0.736671	0.797044	0.849328	0.907531	0.973985	1.05255	1.17975		0.78815	0.752577	0.798976
0.50115	0.611232	0.686811	0.737329	0.797542	0.849473	0.908088	0.974546	1.05347	1.18089		0.802518	0.753217	0.803792
0.501512	0.611913	0.686832	0.737979	0.79832	0.849963	0.908191	0.975068	1.0542	1.18099		0.805399	0.760185	0.804093
0.505715	0.612893	0.687009	0.738214	0.798498	0.850182	0.908335	0.975242	1.05461	1.18108		0.806996	0.76132	0.813876
0.506072	0.613664	0.68769	0.73827	0.798513	0.850812	0.908482	0.976644	1.05465	1.18204		0.814435	0.765671	0.824005
0.507294	0.614628	0.687717	0.738879	0.798942	0.851381	0.90913	0.977314	1.0549	1.18385		0.820995	0.776255	0.832133
0.509237	0.61466	0.688448	0.73924	0.799137	0.851689	0.909403	0.977514	1.05562	1.18491		0.827957	0.784259	0.845769
0.510689	0.616954	0.68887	0.73935	0.7993	0.851735	0.909572	0.977859	1.05609	1.18495		0.83294	0.785757	0.847847
0.512421	0.617048	0.690289	0.741942	0.799359	0.852139	0.910238	0.978658	1.05738	1.18535		0.835121	0.792959	0.860387
0.514712	0.617073	0.690811	0.742255	0.79941	0.852416	0.910274	0.979091	1.05755	1.18707		0.842713	0.800588	0.86318
0.515767	0.617123	0.691283	0.742618	0.799666	0.853209	0.91059	0.979546	1.06066	1.18882		0.843706	0.801179	0.883635
0.516084	0.618704	0.691332	0.74291	0.800075	0.853472	0.910751	0.980822	1.06078	1.18907		0.845808	0.805562	0.884134
0.517108	0.619407	0.691641	0.743071	0.800086	0.853605	0.910803	0.981625	1.06119	1.19225		0.847061	0.815275	0.888093
0.518544	0.61955	0.692071	0.743405	0.800279	0.853808	0.9115	0.981735	1.06147	1.19269		0.84886	0.817274	0.911798
0.518743	0.620354	0.692372	0.74458	0.801294	0.854511	0.91174	0.981851	1.06404	1.19505		0.850343	0.82017	0.920571
0.520204	0.620375	0.692597	0.745258	0.801444	0.855184	0.912167	0.982332	1.06409	1.19538		0.852776	0.822503	0.928618
0.520265	0.621914	0.693412	0.74537	0.803174	0.855271	0.912485	0.98254	1.06412	1.19642		0.853074	0.841647	0.93425
0.523233	0.622258	0.693894	0.745516	0.803297	0.855984	0.912644	0.983791	1.06512	1.19771		0.855274	0.849298	0.9349
0.523816	0.622924	0.694557	0.74618	0.804196	0.856318	0.912831	0.984755	1.06595	1.19925		0.856288	0.849577	0.938009
0.526692	0.623992	0.695825	0.746619	0.804541	0.856529	0.91334	0.984792	1.06613	1.19954		0.856983	0.850586	0.940907
0.527105	0.624499	0.696313	0.747943	0.805008	0.856679	0.913481	0.985343	1.06784	1.2013		0.861874	0.857558	0.943961
0.527866	0.624854	0.696757	0.748289	0.805162	0.856885	0.914064	0.985402	1.06797	1.20403		0.865146	0.859162	0.951831
0.529571	0.625737	0.697507	0.748535	0.80616	0.857013	0.914437	0.985689	1.06815	1.20696		0.865754	0.861415	0.954914
0.530369	0.627735	0.697521	0.749102	0.806321	0.858168	0.914469	0.986198	1.06932	1.20711		0.866698	0.861963	0.957783
0.531629	0.627807	0.69797	0.749113	0.806545	0.85957	0.914492	0.98657	1.06941	1.20874		0.868576	0.86969	0.965887
0.53218	0.630017	0.699067	0.749117	0.807606	0.859671	0.91485	0.987044	1.07026	1.20961		0.874429	0.872979	0.973891
0.535223	0.630071	0.700408	0.750346	0.807616	0.861856	0.915256	0.988417	1.07079	1.21011		0.880776	0.875996	0.975186
0.535511	0.631382	0.700467	0.750512	0.807945	0.862124	0.917459	0.989011	1.07105	1.21673		0.886266	0.880172	0.975578
0.536671	0.631476	0.700491	0.750887	0.807982	0.862405	0.918006	0.98957	1.07126	1.22061		0.88688	0.880809	0.976726
0.537805	0.633867	0.700816	0.750952	0.807993	0.86245	0.918203	0.989868	1.07133	1.2213		0.888804	0.881181	0.978834
0.540011	0.634567	0.700939	0.751359	0.808256	0.86246	0.918261	0.990865	1.0716	1.22468		0.896761	0.882291	0.989325
0.540645	0.634843	0.701269	0.751403	0.808403	0.862984	0.918276	0.991213	1.07208	1.22726		0.897406	0.893656	0.995502
0.541112	0.634999	0.702355	0.751965	0.808467	0.863578	0.91864	0.993022	1.07214	1.22768		0.900585	0.896092	0.998188
0.541411	0.636057	0.702389	0.752699	0.809514	0.86457	0.919426	0.993443	1.07232	1.22838		0.904628	0.898768	0.99985
0.541545	0.636917	0.702903	0.752707	0.809631	0.865047	0.920638	0.994497	1.07237	1.23119		0.908532	0.898908	1.00953
0.543005	0.640619	0.703477	0.752789	0.809636	0.865051	0.920803	0.994632	1.07279	1.23219		0.911174	0.899337	1.01457
0.544418	0.640943	0.703824	0.752945	0.809802	0.865073	0.922654	0.995374	1.07333	1.23314		0.91291	0.899427	1.01495
0.544847	0.641094	0.704089	0.75306	0.809963	0.865565	0.922848	0.995414	1.07354	1.23452		0.919855	0.902917	1.01645
0.547448	0.641511	0.704316	0.753079	0.810041	0.866343	0.922861	0.995559	1.07466	1.23503		0.923534	0.904583	1.02171
0.54826	0.642274	0.704672	0.753316	0.810068	0.866475	0.923167	0.995563	1.07564	1.23525		0.937822	0.909001	1.02173
0.54894	0.642358	0.705003	0.754305	0.810378	0.86704	0.923192	0.995759	1.07615	1.23609		0.943007	0.909638	1.02234
0.549448	0.642535	0.705044	0.755569	0.810512	0.86705	0.923609	0.996316	1.07807	1.23771		0.943707	0.911879	1.02306
0.549891	0.642794	0.705288	0.756105	0.810598	0.867088	0.923855	0.996705	1.07853	1.23884		0.943807	0.91571	1.03637
0.549924	0.643655	0.705596	0.75623	0.810824	0.867133	0.925042	0.99672	1.07904	1.2403		0.95052	0.925984	1.03727
0.550237	0.644579	0.705908	0.756803	0.811166	0.868894	0.925231	0.997123	1.08178	1.24138		0.95242	0.930562	1.04324
0.550452	0.645058	0.706002	0.757337	0.811213	0.868916	0.925865	0.997145	1.08194	1.24186		0.956657	0.932246	1.04786
0.55205	0.64515	0.706065	0.757358	0.811517	0.869905	0.927072	0.997521	1.08373	1.24251		0.965363	0.965963	1.04934
0.55287	0.645875	0.706279	0.757876	0.81293	0.87094	0.927078	0.99772	1.08378	1.24485		0.967269	0.968987	1.05054
0.553462	0.646588	0.706293	0.758381	0.813182	0.87108	0.9275	0.997771	1.08449	1.24599		0.971048	0.970985	1.05069
0.554695	0.647276	0.706657	0.758476	0.813303	0.871342	0.92755	0.998585	1.08488	1.2487		0.97221	0.972823	1.05493
0.555795	0.64738	0.707757	0.759413	0.814263	0.871441	0.927712	0.998864	1.08539	1.2509		0.977903	0.983428	1.05664
0.55711	0.64899	0.707835	0.759607	0.814435	0.871776	0.928675	0.999132	1.08599	1.25137		0.984645	1.00682	1.06915
0.559124	0.650036	0.708188	0.760271	0.814665	0.872521	0.929668	1.00101	1.08699	1.25321		0.987993	1.01442	1.07055
0.559144	0.650159	0.70871	0.761347	0.814836	0.873012	0.931158	1.00159	1.08874	1.25421		0.998228	1.01546	1.07902
0.559936	0.65028	0.708725	0.762499	0.815392	0.874512	0.931986	1.00181	1.08946	1.25558		1.0075	1.01943	1.08091
0.561513	0.650538	0.708974	0.763281	0.816481	0.874659	0.932213	1.00338	1.0922	1.25667		1.01245	1.0361	1.08119
0.561771	0.650688	0.709091	0.763326	0.817115	0.875733	0.932615	1.00481	1.09242	1.25709		1.01345	1.04042	1.08282
0.56225	0.650719	0.709181	0.763499	0.817504	0.876367	0.932695	1.00489	1.09281	1.25978		1.02137	1.04199	1.08303
0.562385	0.651552	0.709295	0.763673	0.817647	0.876582	0.934101	1.00535	1.09295	1.25993		1.03973	1.04958	1.08361
0.564312	0.652152	0.709352	0.764021	0.817687	0.876674	0.936513	1.00553	1.09328	1.2602		1.04039	1.05118	1.11065
0.56474	0.653266	0.710031	0.764199	0.817807	0.877093	0.936725	1.00603	1.09376	1.26104		1.04553	1.05158	1.11608
0.565819	0.653853	0.710231	0.764221	0.818391	0.879395	0.937337	1.00703	1.09788	1.2665		1.05667	1.05235	1.11911
0.566583	0.655618	0.71097	0.764647	0.819148	0.87968	0.93769	1.00708	1.10088	1.26715		1.06324	1.06705	1.12717
0.567205	0.655643	0.711183	0.765189	0.819319	0.879789	0.938542	1.00864	1.1011	1.26851		1.0722	1.06959	1.1312
0.567266	0.655683	0.711529	0.766301	0.819698	0.880172	0.938573	1.00967	1.10129	1.27229		1.07675	1.07784	1.13919
0.568308	0.655873	0.71224	0.766723	0.820326	0.880189	0.938949	1.01001	1.1024	1.28351		1.08896	1.07881	1.14143
0.568854	0.656412	0.71268	0.767211	0.820438	0.880264	0.939534	1.0114	1.10604	1.2843		1.09187	1.08453	1.1487
0.569298	0.656567	0.713173	0.767338	0.820543	0.880476	0.939535	1.01443	1.10619	1.28456		1.10913	1.08957	1.15463
0.569639	0.657042	0.713207	0.767537	0.82077	0.880547	0.939994	1.01453	1.1104	1.28483		1.11128	1.09302	1.15526
0.569768	0.657607	0.713469	0.767753	0.821993	0.881012	0.940142	1.01629	1.11142	1.29116		1.12199	1.09798	1.15863
0.56993	0.657795	0.714313	0.767975	0.822298	0.88125	0.940173	1.01644	1.11148	1.29754		1.12778	1.10178	1.18388
0.570898	0.65796	0.714695	0.768072	0.822408	0.881289	0.940218	1.01701	1.11521	1.29996		1.13687	1.11306	1.18897
0.57141	0.658262	0.714805	0.769667	0.823407	0.881502	0.941344	1.01748	1.11557	1.30004		1.13754	1.12147	1.19238
0.572347	0.658705	0.715129	0.770653	0.823928	0.88166	0.941464	1.01767	1.11608	1.30019		1.14212	1.1485	1.20558
0.572364	0.659002	0.71613	0.771273	0.824266	0.881707	0.942106	1.01774	1.11612	1.31109		1.14219	1.14911	1.20814
0.572645	0.659292	0.7169	0.771301	0.825996	0.881733	0.942992	1.01779	1.11699	1.31736		1.14442	1.15658	1.20952
0.576028	0.66015	0.717362	0.771389	0.826732	0.881845	0.943044	1.0184	1.11827	1.31806		1.16205	1.15899	1.21015
0.576785	0.661684	0.718398	0.771458	0.827302	0.882028	0.943245	1.01861	1.11904	1.32009		1.16839	1.15982	1.2342
0.576953	0.662018	0.718777	0.771462	0.827467	0.882074	0.944404	1.01863	1.1209	1.32282		1.16925	1.17283	1.24468
0.57705	0.662596	0.719139	0.771546	0.827809	0.88219	0.944966	1.02009	1.1223	1.3234		1.19763	1.19346	1.25245
0.577225	0.662846	0.719147	0.771701	0.828281	0.882454	0.946561	1.02037	1.12379	1.32958		1.20303	1.19741	1.25295
0.577413	0.662973	0.721724	0.771922	0.828335	0.882946	0.94873	1.02043	1.12416	1.32983		1.23117	1.19947	1.25769
0.578297	0.663007	0.722072	0.772068	0.829025	0.882993	0.949289	1.02127	1.12499	1.33261		1.24763	1.2244	1.26467
0.579203	0.663815	0.722252	0.772248	0.829264	0.883267	0.949885	1.02157	1.12637	1.34142		1.24983	1.24249	1.2851
0.579986	0.663899	0.722823	0.774183	0.829277	0.883403	0.950146	1.02209	1.12694	1.34302		1.35336	1.24746	1.29302
0.580414	0.663986	0.723377	0.774552	0.829693	0.883914	0.950689	1.02237	1.12892	1.35336			1.25451	1.30385
0.581008	0.664835	0.724241	0.775618	0.829844	0.884151	0.950938	1.02334	1.12991	1.35705			1.26596	1.31791
0.58195	0.664901	0.724588	0.776413	0.829892	0.88485	0.950982	1.02374	1.13082	1.36493			1.27442	1.35336
0.583542	0.665645	0.724624	0.776445	0.830318	0.884982	0.951813	1.02426	1.13169	1.37092			1.32782	1.35796
0.583708	0.666107	0.724912	0.776801	0.831734	0.885648	0.952064	1.02431	1.13289	1.38559			1.33927	1.38349
0.584169	0.666929	0.725075	0.777044	0.832756	0.88727	0.95262	1.02479	1.13348	1.39176			1.35336	1.4215
0.584724	0.667247	0.725297	0.777289	0.833083	0.887466	0.952688	1.02623	1.13504	1.39484			1.36405	1.4665
0.584987	0.667852	0.725531	0.777891	0.833106	0.888854	0.953858	1.02631	1.13522	1.397			1.38041	1.48723
0.585723	0.66807	0.726388	0.779014	0.833315	0.889226	0.953967	1.02709	1.13591	1.42787			1.45364
0.58614	0.668784	0.726397	0.779024	0.833409	0.88926	0.954138	1.02741	1.13667	1.43096			1.4984
0.586329	0.668953	0.726731	0.780117	0.833553	0.889449	0.954148	1.02756	1.13948	1.4335			1.53348
0.587982	0.669379	0.72682	0.780135	0.833825	0.889472	0.95518	1.02769	1.14026	1.4375			1.62183
